# Supplementary material for: Phylogenomic Reappraisal of Fatty Acid Biosynthesis, Mycolic Acid Biosynthesis and Clinical Relevance Among Members of the Genus Corynebacterium
Source: Front Microbiol. 2021 Dec 23;12:802532. doi: 10.3389/fmicb.2021.802532 (PMC8733736; doi:10.3389/fmicb.2021.802532)
Supplement: Supplementary file 1 [file Table_1.xlsx]

## Sheet: Sheet1
Supplementary Table 1: Details of Corynebacterium strains with genomic and phylogenetic characteristics.
S. No	Species	strain	Type strain	Assembly Accession	Phylogenetic Clade	Host or source	Importance	Lipophilic	Mycolic acid	Assembly level	Size (Mb)	GC (mol%)	# Contigs	# CDS	# rRNA	# tRNA	# tmRNA
1	"Corynebacterium ihumii"	GD7	Yes	GCA_000403725.2	A	Human	Clinical			Scaffold	2.25979	64.9	14	2122	5	55	1
2	Corynebacterium afermentans subsp. lipophilum	CCUG 32105	Yes	GCA_015351335.1	A	Human	Clinical	Yes/No	Yes	Contig	2.33283	65.3	17	2155	7	54	1
3	"Corynebacterium haemomassiliense"	Marseille-Q3615	Yes	GCA_013978595.1	A	Human	Clinical			Contig	2.57813	65.3	4	2347	12	55	1
4	Corynebacterium fournieri	Marseille-P2948	Yes	GCA_900176865.1	A	Human	Clinical			Scaffold	2.38444	64.9	24	2298	7	55	1
5	Corynebacterium ureicelerivorans	IMMIB RIV-2301	Yes	GCA_000747315.1	A	Human	Clinical	Yes	Yes	Complete Genome	2.32828	64.9917	2	2295	12	53	1
6	Corynebacterium mucifaciens	ATCC 700355	Yes	GCA_012396315.1	A	Human	Clinical	No	Yes	Contig	2.18566	65.5	25	2085	5	53	1
7	Corynebacterium coyleae	DSM 44184	Yes	GCA_900105505.1	A	Human	Clinical	No	Yes	Contig	2.56894	61.3	2	2403	12	52	1
8	Corynebacterium jeddahense	JCB	Yes	GCA_000577555.1	A	Human (obese)				Contig	2.47213	67.2	244	2339	2	51	1
9	Corynebacterium glaucum	DSM 30827	No	GCA_002287505.1	A	Cosmatic dye			Yes	Complete Genome	2.51866	63	1	2390	12	52	1
10	"Corynebacterium bouchesdurhonense"	SN14	Yes	GCA_900078305.2	A	Human (obese)				Scaffold	2.25564	68	18	2143	7	55	1
11	Corynebacterium riegelii	PUDD_83A45	No	GCA_001263755.1	A	Human	Clinical		Yes	Chromosome	2.56372	60.5	1	2392	12	50	1
12	Corynebacterium hadale	NBT06-6	Yes	GCA_002273005.1	A	Water			Yes	Contig	2.68925	65.1	76	2429	3	52	1
13	Corynebacterium gottingense	DSM 103494	Yes	GCA_003693265.1	A	Human	Clinical	No	Yes	Contig	2.62328	65.5	164	2370	5	55	1
14	Corynebacterium godavarianum	PRD07	Yes	GCA_016785885.1	A	River		Yes	Yes	Scaffold	2.53978	65.6	2	2285	7	56	1
15	Corynebacterium imitans	DSM 44264	Yes	GCA_000739455.1	A	Human	Clinical	No	Yes	Complete Genome	2.56532	64.3	1	2352	12	56	1
16	Corynebacterium imitans	NCTC13015	Yes	GCA_900187215.1	A	Human	Clinical	No	Yes	Complete Genome	2.56561	64.3	1	2350	12	56	1
17	Corynebacterium lipophiloflavum	DSM 44291	Yes	GCA_000159635.1	B	Human	Clinical	Yes	Yes	Scaffold	2.38578	64.2	77	2275	3	53	1
18	Corynebacterium sanguinis	CCUG 58655	Yes	GCA_007641235.1	B	Human	Clinical/Evironmental	Yes	Yes	Complete Genome	2.36288	65.3	1	2233	12	52	1
19	Corynebacterium qintianiae	MC1420	Yes	GCA_011038645.2	B	Bharal			Yes	Complete Genome	2.21823	64.5765	2	2104	12	54	1
20	Corynebacterium mycetoides	DSM 20632	Yes	GCA_900103625.1	B	Human	Clinical		Yes	Chromosome	2.26647	66.6	1	2133	12	52	1
21	Corynebacterium liangguodongii	2184	Yes	GCA_003070865.1	B	Tibetan antelopes				Complete Genome	2.35792	66.1	1	2207	12	55	1
22	Corynebacterium timonense	5401744	Yes	GCA_000312345.1	B	Human	Clinical			Scaffold	2.59042	66.6	18	2376	3	57	1
23	"Corynebacterium senegalense"	Marseille-P4329	Yes	GCA_900411315.1	B	Human skin	Commonsal			Scaffold	2.31185	68.6	5	2166	12	55	1
24	Corynebacterium capitovis	DSM 44611	Yes	GCA_000372085.1	B	Sheep	Veterinary	No	Yes	Contig	1.96087	64.5	5	1847	5	52	1
25	"Corynebacterium urinipleomorphum"	Marseille-P2799	Yes	GCA_900155535.1	C	Human				Scaffold	2.26335	63.4	13	2091	5	53	1
26	Corynebacterium appendicis	DSM 44531	Yes	GCA_900156665.1	C	Human	Clinical	Yes	Yes	Contig	2.24806	64.3	32	2138	3	54	1
27	"Corynebacterium genitalium"	ATCC 33030	No	GCA_000143825.1	C	Human	Clinical			Chromosome	2.34995	62.7	1	2208	9	51	1
28	Corynebacterium tuscaniense	CCUG 51321	Yes	GCA_008693065.1	C	Human	Clinical	No	Yes	Contig	2.26353	59.4	223	2195	3	52	1
29	Corynebacterium aquatimens	DSM 45632	Yes	GCA_015752125.1	C	Human	Clinical	Yes	Yes	Contig	2.52527	61	1	2207	9	50	1
30	Corynebacterium pilosum	DSM 20521	Yes	GCA_000373805.1	D	Cow	Opportunistic bovine pathogen		Yes	Scaffold	2.53163	60.7	35	2362	3	52	1
31	Corynebacterium pilosum	NCTC11862	Yes	GCA_900447205.1	D	Cow	Opportunistic bovine pathogen		Yes	Contig	2.59365	60.7	2	2401	12	52	1
32	Corynebacterium cystitidis	NCTC11863	Yes	GCA_900187295.1	D	Cow	Veterinary		Yes	Complete Genome	3.01157	56.9	1	2838	12	53	1
33	Corynebacterium lubricantis	DSM 45231	Yes	GCA_000379425.1	D	Lubricant				Scaffold	2.94417	58.6	58	2773	4	52	1
34	Corynebacterium uterequi	DSM 45634	Yes	GCA_001021065.1	Singleton	Horse		No		Complete Genome	2.41944	65.5	1	2169	15	54	1
35	Corynebacterium yudongzhengii	2183	Yes	GCA_003065405.1	Singleton	Tibetan antelopes				Complete Genome	2.5113	64.9	1	2325	12	54	1
36	Corynebacterium doosanense	CAU 212	Yes	GCA_000767055.1	E	Sludge			Yes	Complete Genome	2.699	66.7345	2	2607	12	55	1
37	Corynebacterium tapiri	LMG 28165	Yes	GCA_006334925.1	E	Tapir			Yes	Contig	2.25372	62.3	40	2069	3	50	1
38	Corynebacterium maris	DSM 45190	Yes	GCA_000442645.1	Singleton	Coral			Yes	Complete Genome	2.83355	66.6124	2	2607	12	56	1
39	Corynebacterium minutissimum	ATCC 23348	Yes	GCA_000805675.1	F	Human	Opportunistic pathogen		Yes	Contig	2.6634	60	38	2459	4	51	2
40	Corynebacterium minutissimum	NCTC10288	Yes	GCA_900478045.1	F	Human	Opportunistic pathogen		Yes	Complete Genome	2.69597	59.9	1	2466	12	51	2
41	Corynebacterium minutissimum	NBRC 15361	Yes	GCA_001552395.1	F	Human	Opportunistic pathogen		Yes	Contig	2.66345	60	42	2461	7	51	2
42	Corynebacterium singulare	IBS B52218	Yes	GCA_000833575.1	F	Human	Clinical		Yes	Complete Genome	2.83052	60.1	1	2592	12	53	1
43	Corynebacterium aurimucosum	ATCC 700975	No	GCA_000022905.1	F	Human	Clinical		Yes	Complete Genome	2.81923	60.5248	2	2654	12	55	1
44	Corynebacterium simulans	Wattiau	No	GCA_001586235.1	F	Human	Clinical		Yes	Complete Genome	2.5987	59.3	1	2397	12	52	1
45	Corynebacterium striatum	NCTC764	Yes	GCA_900447675.1	F	Human		No	Yes	Contig	2.92441	59.1	3	2728	12	57	1
46	Corynebacterium flavescens	OJ8	Yes	GCA_001941465.1	F	Dairy				Complete Genome	2.75865	59.9	1	2524	15	53	1
47	Corynebacterium accolens	ATCC 49725	Yes	GCA_000159115.1	F	Human	Clinical	Yes	Yes	Scaffold	2.43719	59.5	38	2226	3	51	1
48	Corynebacterium segmentosum	NCTC934	No	GCA_900637825.1	F	Human				Complete Genome	2.37344	59.6	1	2174	12	52	1
49	Corynebacterium macginleyi	180126	No	GCA_016628615.2	F	Human	Clinical	Yes	Yes	Contig	2.40526	57.1	2	2318	12	52	1
50	"Corynebacterium pseudogenitalium"	ATCC 33035	No	GCA_000156615.2	F	Human	Commonsal			Scaffold	2.60143	59.5	9	2448	9	51	1
51	Corynebacterium tuberculostearicum	DSM 44922	Yes	GCA_013408445.1	F	Human	Clinical	Yes	Yes	Contig	2.45317	59.7	1	2303	12	51	1
52	"Corynebacterium kefirresidentii"	SB	Yes	GCA_002154655.1	F	Kefir grains				Contig	2.62878	57.5	472	2422	4	51	1
53	Corynebacterium camporealensis	DSM 44610	Yes	GCA_000980815.1	F	Sheep	Veterinary	No	Yes	Complete Genome	2.45181	59.4	1	2258	12	51	1
54	Corynebacterium lizhenjunii	ZJ-599	Yes	GCA_011038655.2	G	The Himalayan marmot			Yes	Complete Genome	2.60788	61.5	1	2358	12	53	1
55	"Corynebacterium phoceense"	MC1	Yes	GCA_900092335.1	G	Human				Scaffold	2.79322	63.1	14	2694	2	57	1
56	Corynebacterium phocae	M408/89/1	Yes	GCA_001941565.1	G	Seal			Yes	Complete Genome	2.79188	58.7758	2	2488	12	52	1
57	Corynebacterium endometrii	LMM-1653	Yes	GCA_004795735.1	Singleton	Cow	Veterinary	Yes	Yes	Complete Genome	2.47706	60.9	1	2183	12	50	1
58	Corynebacterium ammoniagenes	DSM 20306	Yes	GCA_000164115.1	H	Stool of infant			Yes	Scaffold	2.76417	55.6	26	2513	3	47	1
59	Corynebacterium stationis	622=DSM 20302	Yes	GCA_001941345.1	H	Sea water		No	Yes	Complete Genome	2.86223	54.8785	2	2626	15	52	1
60	Corynebacterium casei	LMG S-19264	Yes	GCA_000550785.1	H	Cheese			Yes	Complete Genome	3.13221	55.6977	3	2885	12	51	1
61	Corynebacterium massiliense	DSM 45435	Yes	GCA_000420605.1	Singleton	Human	Clinical			Scaffold	2.18302	65	26	1959	5	53	1
62	"Corynebacterium incognitum"	Marseille-Q3630	Yes	GCA_014217255.1	Singleton	Human	Clinical			Chromosome	2.3487	62.4	1	2124	10	54	1
63	Corynebacterium propinquum	DSM 44285	Yes	GCA_000375525.1	Singleton	Human			Yes	Contig	2.45864	56.4	22	2211	4	47	1
64	Corynebacterium pseudodiphtheriticum	DSM 44287	Yes	GCA_000688415.1	Singleton	Human	Clinical		Yes	Contig	2.26101	55.3	13	2046	5	47	1
65	Corynebacterium humireducens	DSM 45392	Yes	GCA_000819445.1	I	Fuel cell				Complete Genome	2.68131	68.6	1	2584	12	54	1
66	Corynebacterium pollutisoli	VDS11	Yes	GCA_900177745.1	I	Soil				Scaffold	2.54085	68.5	15	2468	5	55	1
67	Corynebacterium marinum	DSM 44953	Yes	GCA_000835165.1	I	Coastal sediment				Complete Genome	2.72922	67.7994	3	2540	12	53	1
68	Corynebacterium testudinoris	DSM 44614	Yes	GCA_001021045.1	I	Tortoise	Veterinary	No	Yes	Complete Genome	2.72123	63.1	1	2567	12	52	1
69	Corynebacterium alimapuense	VA37-3	Yes	GCA_003716585.1	I	Marine sediment			Yes	Scaffold	2.28755	57	12	2096	5	52	1
70	Corynebacterium halotolerans	DSM 44683	Yes	GCA_000688435.1	Singleton	Saline Soil	Environmental	No	Yes	Contig	3.2025	68.4	26	2900	5	55	1
71	Corynebacterium mastitidis	DSM 44356	Yes	GCA_000375365.1	J	Sheep	Veterinary	Yes	Yes	Contig	2.37	69	39	2216	4	49	1
72	Corynebacterium oculi	NML 130210	Yes	GCA_001412105.1	J	Human	Clinical	Yes		Contig	2.41387	64.8	4	2327		52	1
73	Corynebacterium lowii	NML 130206	Yes	GCA_001412085.1	J	Human	Clinical	Yes		Contig	2.35443	62.9	11	2252	2	52	1
74	Corynebacterium atypicum	R2070	Yes	GCA_000732945.1	Singleton	Human	Clinical	No	None	Complete Genome	2.35945	65.3513	2	2156	12	54	1
75	Corynebacterium frankenforstense	ST18	Yes	GCA_001941485.1	Singleton	Cow (milk)			Yes	Complete Genome	2.60415	71.5	1	2193	12	56	1
76	Corynebacterium otitidis	ATCC 51513	Yes	GCA_000296405.1	Singleton	Human	Clinical		None	Scaffold	2.11829	71	6	1795	4	58	1
77	Corynebacterium renale	DSM 20688	Yes	GCA_002563965.1	Singleton	Cattle	Veterinary		Yes	Contig	2.34893	59.1	1	2178	12	53	1
78	Corynebacterium renale	NCTC7448	Yes	GCA_900478035.1	Singleton	Cattle	Veterinary		Yes	Complete Genome	2.33509	59.1	1	2163	12	53	1
79	Corynebacterium caspium	DSM 44850	Yes	GCA_000379705.1	Singleton	Caspian Seal		No	None	Scaffold	1.84368	49.7	8	1630	5	51	1
80	Corynebacterium spheniscorum	J11, PG 39	Yes	GCA_900113445.1	Singleton	Magellanic penguin		No	Yes	Scaffold	2.45551	57.5	27	2163	5	49	1
81	Corynebacterium jeikeium	ATCC 43734	Yes	GCA_000163435.1	K	Human	Clinical	Yes	Yes	Scaffold	2.49282	61.3	21	2152	3	51	1
82	Corynebacterium jeikeium	NCTC11913	Yes	GCA_900461185.1	K	Human	Clinical	Yes	Yes	Contig	2.52603	61.4	2	2219	9	51	1
83	Corynebacterium falsenii	BL 8171	Yes	GCA_000525655.1	K	Human	Clinical	No	Yes	Complete Genome	2.71962	63.1768	2	2365	9	51	1
84	Corynebacterium resistens	DSM 45100	Yes	GCA_000177535.2	K	Human	Clinical	Yes		Complete Genome	2.60131	57.1	1	2255	9	52	1
85	Corynebacterium auriscanis	CIP 106629	Yes	GCA_000767255.1	K	Dog	Veterinary	No	Yes	Contig	2.56886	58.5	33	2541	4	51	1
86	Corynebacterium anserum	23H37-10	Yes	GCA_014262665.1	K	White-fronted geese			Yes	Complete Genome	2.20866	55.2	1	1877	9	49	1
87	"Corynebacterium dentalis"	Marseille-P4122	Yes	GCA_900232865.1	K	Human	Clinical			Contig	2.30294	59.9	17	2079	6	47	1
88	"Corynebacterium heidelbergense"	DSM 104638	No	GCA_003285565.1	Singleton	Egyptian geese		Yes	Yes	Contig	2.2936	65	185	2045	6	51	1
89	Corynebacterium urealyticum	NCTC12011	Yes	GCA_900187235.1	Singleton	Human	Clinical	Yes	Yes	Complete Genome	2.37753	64.2	1	2004	9	52	1
90	"Corynebacterium provencense"	SN15	Yes	GCA_900049755.1	L	Human (obese)				Scaffold	3.0842	66.9	22	2794	11	61	1
91	"Corynebacterium neomassiliense"	Marseille-P3888	Yes	GCA_900626215.1	L	Human				Scaffold	3.14206	66.8	18	2724	11	64	1
92	Corynebacterium terpenotabidum	Y-11	Yes	GCA_000418365.1	L	Soil			Yes	Complete Genome	2.75123	67	1	2398	15	64	2
93	Corynebacterium variabile	NBRC 15286	Yes	GCA_006539825.1	L	Food			Yes	Contig	3.19271	67.3	68	2942	3	54	1
94	Corynebacterium nuruki	S6-4	Yes	GCA_007970465.1	L	Fermentation starter			Yes	Complete Genome	3.17395	69.3	1	2831	15	60	1
95	Corynebacterium glyciniphilum	AJ 3170	Yes	GCA_000626675.1	Singleton	Banana			Yes	Complete Genome	3.56822	64.7345	2	3316	12	53	1
96	Corynebacterium bovis	DSM 20582	Yes	GCA_000183325.2	Singleton	Cow (Human)	Commonsal	Yes	Yes	Contig	2.52296	72.6	503	2275	3	57	2
97	Corynebacterium kroppenstedtii	DSM 44385	Yes	GCA_000023145.1	Singleton	Human	Clinical		None	Complete Genome	2.4468	57.5	1	2110	9	47	1
98	Corynebacterium xerosis	ATCC 373	Yes	GCA_000988235.1	M	Human	Clinical	No	Yes	Contig	2.74991	68.7	152	2616	4	53	1
99	Corynebacterium xerosis	GS 1	No	GCA_003641245.1	M	Yak	Veterinary	No	Yes	Complete Genome	2.73883	69.3	1	2378	12	53	1
100	Corynebacterium freneyi	DSM 44506	Yes	GCA_017876455.1	M	Human	Clinical	No	Yes	Contig	2.88181	68.8	1	2507	12	55	1
101	Corynebacterium lactis	RW2-5	Yes	GCA_001274895.1	M	Cow (milk)			None	Complete Genome	2.76974	60.5	1	2449	9	55	1
102	Corynebacterium amycolatum	FDAARGOS_1108	No	GCA_016728725.1	M	Human skin	Clinical	No	None	Complete Genome	2.47612	58.6	1	2142	15	55	1
103	Corynebacterium sputi	DSM 45148	Yes	GCA_000427865.1	Singleton	Human	Clinical	Yes	Yes	Scaffold	2.91768	61.5	39	2759	4	55	1
104	Corynebacterium sphenisci	DSM 44792	Yes	GCA_001941505.1	Singleton	Magellanic penguin		No	Yes (Small amount)	Complete Genome	2.5948	74.7	1	2286	9	60	1
105	Corynebacterium ulceribovis	DSM 45146	Yes	GCA_000372445.1	Singleton	Cow	Veterinary		Yes	Contig	2.30045	59.2	8	2102	5	45	1
106	Corynebacterium sp.	7B (Hoiho)	Yes	GCA_008930985.1	N	Yellow-eyed penguin	Veterinary			Contig	2.46063	62.7	17	2104	7	51	1
107	Corynebacterium sp.	3B (Hoiho)	Yes	GCA_008931025.1	N	Yellow-eyed penguin	Veterinary			Contig	2.44951	62.9	16	2135	7	52	1
108	Corynebacterium ciconiae	DSM 44920	Yes	GCA_000372385.1	Singleton	Black Storks			None	Contig	2.54557	62.1	22	2204	6	48	1
109	Corynebacterium pyruviciproducens	ATCC BAA-1742	Yes	GCA_000411375.1	Singleton	Human	Clinical	Yes	Yes	Scaffold	2.72297	61.1	3	2444	10	51	1
110	Corynebacterium glucuronolyticum	DSM 44120	Yes	GCA_900176155.1	Singleton	Human (animals)	Clinical	No		Scaffold	2.82107	59.1	41	2575	5	53	1
111	Corynebacterium argentoratense	DSM 44202	Yes	GCA_000590555.1	O	Human	Clinical	No	Yes	Complete Genome	2.0319	58.9	1	1890	12	50	2
112	Corynebacterium aquilae	S-613	Yes	GCA_001941445.1	O	Eagles		No	Yes	Complete Genome	2.92644	60.9	1	2449	12	53	1
113	Corynebacterium choanae	200CH	Yes	GCA_003813965.1	Singleton	Northern Bald Ibis			Yes	Complete Genome	2.98677	57	1	2308	12	52	1
114	Corynebacterium freiburgense	DSM 45254	Yes	GCA_000428805.1	P	Human (dog bite)	Clinical	No	Yes	Scaffold	2.9102	49.8	19	2649	5	52	2
115	Corynebacterium canis	CCUG 58627	Yes	GCA_007859215.1	P	Human (dog bite)	Clinical		Yes	Contig	2.96696	60.2	66	2622	8	55	1
116	Corynebacterium durum	DSM 45333	Yes	GCA_013410305.1	P	Human	Clinical		Yes	Contig	2.80002	57.2	1	2584	10	51	1
117	Corynebacterium epidermidicanis	DSM 45586	Yes	GCA_001021025.1	Singleton	Dog	Commensal	No	Yes	Complete Genome	2.69207	58.1	1	2473	12	53	1
118	Corynebacterium ulcerans	FRC11	No	GCA_000767685.1	Q	Animals (Human)	Clinical		Yes	Complete Genome	2.44283	53.3	1	2159	12	51	1
119	Corynebacterium ulcerans	NCTC7910	Yes	GCA_900187135.1	Q	Animals (Human)	Clinical		Yes	Complete Genome	2.45376	53.3	1	2179	12	51	1
120	Corynebacterium silvaticum	KL0182	Yes	GCA_004382825.2	Q	Animals	Veterinary			Contig	2.55441	54.4	13	2522	5	50	1
121	Corynebacterium pseudotuberculosis	ATCC 19410	Yes	GCA_002155265.1	Q	animals (Sheep)	Veterinary		Yes	Complete Genome	2.33776	52.2	1	2118	12	49	1
122	Corynebacterium diphtheriae	NCTC 13129	No	GCA_000195815.1	Q	Human	Clinical	Yes/No	Yes	Complete Genome	2.48863	53.5	1	2301	15	53	1
123	Corynebacterium diphtheriae	DSM 44123	Yes	GCA_001913265.1	Q	Human	Clinical		Yes	Contig	2.3716	53.5	28	2233	6	53	1
124	Corynebacterium belfantii	FRC0043	Yes	GCA_900205605.1	Q	Human	Clinical		Yes	Contig	2.60942	53.6	156	2554	3	57	1
125	Corynebacterium rouxii	FRC0190	Yes	GCA_902702935.1	Q	Human	Clinical			Complete Genome	2.45102	53.2	1	2333	15	53	1
126	Corynebacterium pseudopelargi	812CH	Yes	GCA_003814005.1	Q	Northern Bald Ibis			Yes	Complete Genome	2.34816	57.8935	2	2187	12	51	1
127	Corynebacterium pelargi	136/3	Yes	GCA_004114895.1	Q	white stork			Yes	Complete Genome	2.37006	58.2	1	2157	12	51	1
128	Corynebacterium gerontici	W8	Yes	GCA_003813985.1	Q	Northern Bald Ibis			Yes	Complete Genome	2.26321	58.5	1	2094	12	50	1
129	Corynebacterium mustelae	DSM 45274	Yes	GCA_001020985.1	R	Ferret	Veterinary	No	Yes	Complete Genome	3.47423	52.5343	3	3116	12	56	1
130	Corynebacterium matruchotii	ATCC 14266	Yes	GCA_011612265.2	R	Human	Opportunistic pathogen		Yes	Complete Genome	2.86654	57.1	1	2552	12	54	1
131	Corynebacterium vitaeruminis	DSM 20294	Yes	GCA_000550805.1	R	Cow			Yes	Complete Genome	2.93178	65.5	1	2598	15	56	1
132	Corynebacterium kutscheri	DSM 20755	Yes	GCA_000980835.1	R	Rodent	Veterinary; Opportunitic human pathogen			Complete Genome	2.35406	46.5	1	2101	12	50	1
133	"Corynebacterium pacaense"	Marseille-P2417	Yes	GCA_900169525.1	Singleton	Human				Scaffold	3.03021	63.7	13	2726	12	55	1
134	Corynebacterium crenatum	MT	No	GCA_000380545.1	S	Soil	Industrial			Contig	3.3467	53.9	48	3097	3	61	1
135	Corynebacterium glutamicum	ATCC 13032	Yes	GCA_002847405.1	S	Sewage	Industrial		Yes	Complete Genome	3.31662	53.8	1	3077	18	60	1
136	Corynebacterium crudilactis	JZ16	Yes	GCA_001643015.1	S	Cow (milk)			Yes	Complete Genome	3.21729	51.76	3	2914	18	61	1
137	Corynebacterium suranareeae	N24	Yes	GCA_002355155.1	S	Soil			Yes	Complete Genome	3.53751	51.8	1	3185	18	62	1
138	Corynebacterium deserti	GIMN1.010	Yes	GCA_001277995.1	S	Desert sand			Yes	Complete Genome	3.03389	55.2745	3	2809	18	60	1
139	Corynebacterium callunae	DSM 20147	Yes	GCA_000344785.1	S	Heather			Yes	Complete Genome	2.92868	52.4609	3	2690	21	62	1
140	Corynebacterium efficiens	YS-314	Yes	GCA_000011305.1	Singleton	Soil and Vegetables			Yes	Complete Genome	3.2195	62.9346	3	2870	15	59	1
Note:
1. corrected species names are written in red
2. C. afermentas subsp afermentas is non-lipophillic.
3. C. atypicum is reported to produce mycolic acid by Wiertz et al. (2013)
4. C. crenatum is mentioned to be a subspecies of C. glutamicum. It does not exist in the list of species.
5. Species pending validation and written in quotation marks.
6. CCUG 32105 is the type strain of subsp. lipophilum of species Corynebacterium afermentans.
