# Supplementary material for: Phylogenomic Reappraisal of Fatty Acid Biosynthesis, Mycolic Acid Biosynthesis and Clinical Relevance Among Members of the Genus Corynebacterium
Source: Front Microbiol. 2021 Dec 23;12:802532. doi: 10.3389/fmicb.2021.802532 (PMC8733736; doi:10.3389/fmicb.2021.802532)
Supplement: Supplementary file 2 [file Table_2.xlsx]

## Sheet: Sheet1
Supplementary Table 2. Protein BLAST output (all hits) with final conclusions on presence/absence of genes and copy numbers
query id	query function	subject ids	genome ids	Organism	strain	Query length	Q cov	Target length	Target coverage	% identity	alignment length	mismatches	gap opens	q. start	q. end	s. start	s. end	evalue	bit score	FinalConclusion
Rv3801c	FadD32	GCA_000011305.1_00410	GCA_000011305.1	Corynebacterium efficiens	YS-314	637	0.67033	568	0.866197	23.78	492	266	18	66	513	58	484	1.68e-15	82.8
Rv1483	FabG1	GCA_000011305.1_00545	GCA_000011305.1	Corynebacterium efficiens	YS-314	247	1.0081	260	0.984615	30.078	256	155	6	4	242	8	256	3.69e-20	89
Rv3285	AccA3	GCA_000011305.1_00687	GCA_000011305.1	Corynebacterium efficiens	YS-314	600	0.73	1139	0.385426	44.419	439	238	4	7	440	7	444	5.96e-104	341
Rv3285	AccA3	GCA_000011305.1_00691	GCA_000011305.1	Corynebacterium efficiens	YS-314	600	0.736667	1202	0.368552	45.824	443	225	5	12	440	2	443	6.14e-100	332
Rv3285	AccA3	GCA_000011305.1_00691	GCA_000011305.1	Corynebacterium efficiens	YS-314	600	0.141667	1202	0.0707155	34.118	85	56	0	515	599	1115	1199	6.18e-07	55.5
Rv3285	AccA3	GCA_000011305.1_00698	GCA_000011305.1	Corynebacterium efficiens	YS-314	600	0.975	591	1	71.912	591	159	2	11	600	7	591	0	835	AccA3
CgAccE	AccE5	GCA_000011305.1_00715	GCA_000011305.1	Corynebacterium efficiens	YS-314	82	1	79	1	62.195	82	28	2	1	82	1	79	5e-26	93.6	AccE5
Rv3280	AccD5	GCA_000011305.1_00716	GCA_000011305.1	Corynebacterium efficiens	YS-314	548	0.965328	537	0.985102	74.48	529	134	1	21	548	9	537	0	823	AccD5
Rv3799c	AccD4	GCA_000011305.1_00716	GCA_000011305.1	Corynebacterium efficiens	YS-314	522	1.02107	537	0.994413	46.816	534	269	5	3	522	5	537	1.14e-164	479
Rv2247	AccD6	GCA_000011305.1_00716	GCA_000011305.1	Corynebacterium efficiens	YS-314	473	0.957717	537	0.849162	41.667	456	240	6	41	473	85	537	3.88e-119	361
Rv3280	AccD5	GCA_000011305.1_00717	GCA_000011305.1	Corynebacterium efficiens	YS-314	548	0.965328	543	0.974217	66.919	529	174	1	21	548	15	543	0	731	Copy-2 AccD5
Rv3799c	AccD4	GCA_000011305.1_00717	GCA_000011305.1	Corynebacterium efficiens	YS-314	522	1.01533	543	0.977901	45.386	531	275	5	6	522	14	543	3.02e-154	453
Rv2247	AccD6	GCA_000011305.1_00717	GCA_000011305.1	Corynebacterium efficiens	YS-314	473	0.957717	543	0.839779	41.009	456	243	7	41	473	91	543	1.2e-110	340
Rv3280	AccD5	GCA_000011305.1_00784	GCA_000011305.1	Corynebacterium efficiens	YS-314	548	0.927007	512	1.01758	50.48	521	244	5	28	547	4	511	7.46e-171	495	Copy-3 AccD5
Rv3799c	AccD4	GCA_000011305.1_00784	GCA_000011305.1	Corynebacterium efficiens	YS-314	522	0.971264	512	1.00781	47.674	516	255	8	13	522	6	512	9.52e-141	417
Rv2247	AccD6	GCA_000011305.1_00784	GCA_000011305.1	Corynebacterium efficiens	YS-314	473	0.902748	512	0.839844	39.767	430	251	3	41	465	73	499	1.18e-102	318
Rv3285	AccA3	GCA_000011305.1_00786	GCA_000011305.1	Corynebacterium efficiens	YS-314	600	0.116667	120	0.583333	42.857	70	40	0	530	599	50	119	5.68e-08	54.3
Rv3280	AccD5	GCA_000011305.1_00886	GCA_000011305.1	Corynebacterium efficiens	YS-314	548	0.744526	483	0.898551	23.272	434	289	12	56	471	3	410	1.66e-14	79
Rv2247	AccD6	GCA_000011305.1_00886	GCA_000011305.1	Corynebacterium efficiens	YS-314	473	0.913319	483	0.960663	22.414	464	285	12	27	447	33	464	2.07e-09	62.4
Rv3799c	AccD4	GCA_000011305.1_00886	GCA_000011305.1	Corynebacterium efficiens	YS-314	522	0.691571	483	0.784679	21.108	379	273	10	77	447	50	410	1.04e-08	60.5
Rv2524c	Fas	GCA_000011305.1_00892	GCA_000011305.1	Corynebacterium efficiens	YS-314	3069	0.962854	2972	1.03735	45.021	3083	1520	51	32	3067	14	2968	0	2319	Copy-2 Fas
Rv3800c	PKS	GCA_000011305.1_00892	GCA_000011305.1	Corynebacterium efficiens	YS-314	1733	0.167917	2972	0.0992598	28.814	295	186	8	265	539	2598	2888	6.14e-16	87.4
Rv2246	KasB	GCA_000011305.1_00892	GCA_000011305.1	Corynebacterium efficiens	YS-314	438	0.726027	2972	0.112046	27.628	333	188	11	133	427	2563	2880	4.91e-14	77.4
Rv2245	KasA	GCA_000011305.1_00892	GCA_000011305.1	Corynebacterium efficiens	YS-314	416	0.800481	2972	0.115074	26.901	342	208	11	103	411	2553	2885	4.27e-12	71.2
Rv1483	FabG1	GCA_000011305.1_01091	GCA_000011305.1	Corynebacterium efficiens	YS-314	247	0.975709	312	0.782051	25.82	244	161	5	16	242	68	308	3.11e-18	84.3
Rv2794c	PptT	GCA_000011305.1_01842	GCA_000011305.1	Corynebacterium efficiens	YS-314	227	0.837004	218	0.834862	46.354	192	91	4	35	224	33	214	1.88e-44	150	PptT
Rv1483	FabG1	GCA_000011305.1_02053	GCA_000011305.1	Corynebacterium efficiens	YS-314	247	0.700405	238	0.747899	34.831	178	104	5	19	189	10	182	5.37e-14	71.6
Rv2509	Cmr	GCA_000011305.1_02053	GCA_000011305.1	Corynebacterium efficiens	YS-314	268	0.649254	238	0.785714	35.294	187	103	5	12	193	9	182	5.39e-10	60.8
Rv2244	AcpM	GCA_000011305.1_02106	GCA_000011305.1	Corynebacterium efficiens	YS-314	115	0.66087	97	0.783505	32.895	76	51	0	8	83	19	94	1.57e-09	53.1
Rv1483	FabG1	GCA_000011305.1_02263	GCA_000011305.1	Corynebacterium efficiens	YS-314	247	1.02429	276	0.934783	30.233	258	147	11	13	242	21	273	8.19e-17	80.1
Rv2509	Cmr	GCA_000011305.1_02290	GCA_000011305.1	Corynebacterium efficiens	YS-314	268	0.66791	237	0.797468	29.63	189	118	6	9	192	3	181	1.35e-07	53.9
Rv2509	Cmr	GCA_000011305.1_02322	GCA_000011305.1	Corynebacterium efficiens	YS-314	268	0.988806	266	0.996241	52.075	265	127	0	1	265	1	265	4.18e-88	265	Cmr
Rv2523c	AcpS	GCA_000011305.1_02343	GCA_000011305.1	Corynebacterium efficiens	YS-314	130	1.01538	141	0.93617	46.212	132	64	4	3	127	1	132	1.36e-29	106	AcpS
Rv2524c	Fas	GCA_000011305.1_02346	GCA_000011305.1	Corynebacterium efficiens	YS-314	3069	0.97882	3022	1.02349	51.924	3093	1349	43	21	3064	10	3013	0	2869	Fas
Rv2246	KasB	GCA_000011305.1_02346	GCA_000011305.1	Corynebacterium efficiens	YS-314	438	0.942922	3022	0.142952	25.926	432	256	14	41	427	2513	2925	2.26e-14	78.6
Rv2245	KasA	GCA_000011305.1_02346	GCA_000011305.1	Corynebacterium efficiens	YS-314	416	0.786058	3022	0.111185	26.19	336	206	8	103	405	2599	2925	1.3e-11	69.7
Rv3800c	PKS	GCA_000011305.1_02346	GCA_000011305.1	Corynebacterium efficiens	YS-314	1733	0.237738	3022	0.13865	24.344	419	277	13	154	539	2522	2933	8.39e-10	67.4
Rv3799c	AccD4	GCA_000011305.1_02658	GCA_000011305.1	Corynebacterium efficiens	YS-314	522	0.984674	517	0.998066	53.876	516	234	4	9	522	4	517	0	558	AccD4
Rv3280	AccD5	GCA_000011305.1_02658	GCA_000011305.1	Corynebacterium efficiens	YS-314	548	0.937956	517	1.01934	49.336	527	253	7	23	548	4	517	1.01e-163	478
Rv2247	AccD6	GCA_000011305.1_02658	GCA_000011305.1	Corynebacterium efficiens	YS-314	473	0.902748	517	0.837524	36.952	433	254	7	41	460	73	499	9.32e-85	272
Rv3800c	PKS	GCA_000011305.1_02659	GCA_000011305.1	Corynebacterium efficiens	YS-314	1733	0.946336	1654	1.05623	43.56	1747	838	24	17	1722	10	1649	0	1303	PKS
Rv2246	KasB	GCA_000011305.1_02659	GCA_000011305.1	Corynebacterium efficiens	YS-314	438	0.96347	1654	0.266626	27.891	441	263	15	34	438	112	533	3.88e-29	123
Rv2245	KasA	GCA_000011305.1_02659	GCA_000011305.1	Corynebacterium efficiens	YS-314	416	0.980769	1654	0.252721	26.794	418	267	11	28	416	126	533	3.16e-24	108
Rv2524c	Fas	GCA_000011305.1_02659	GCA_000011305.1	Corynebacterium efficiens	YS-314	3069	0.0935158	1654	0.185611	24.104	307	208	9	2698	2999	257	543	1.88e-07	60.5
Rv3801c	FadD32	GCA_000011305.1_02660	GCA_000011305.1	Corynebacterium efficiens	YS-314	637	0.946625	617	1.01297	41.44	625	324	6	15	619	11	613	1.66e-159	474	FadD32
Rv1483	FabG1	GCA_000011305.1_02725	GCA_000011305.1	Corynebacterium efficiens	YS-314	247	0.935223	236	1.02119	34.025	241	138	8	16	245	6	236	1.25e-28	110
Rv1483	FabG1	GCA_000011305.1_02729	GCA_000011305.1	Corynebacterium efficiens	YS-314	247	0.979757	249	0.971888	33.884	242	148	3	16	245	7	248	1.2e-37	134
Rv2509	Cmr	GCA_000011305.1_02729	GCA_000011305.1	Corynebacterium efficiens	YS-314	268	0.679104	249	0.742972	30.811	185	123	4	12	194	9	190	3.77e-11	64.3
Rv2509	Cmr	GCA_000022905.1_00092	GCA_000022905.1	Corynebacterium aurimucosum	ATCC 700975	268	0.634328	230	0.813043	32.086	187	105	6	12	193	5	174	3.32e-10	61.2
Rv2524c	Fas	GCA_000022905.1_00299	GCA_000022905.1	Corynebacterium aurimucosum	ATCC 700975	3069	0.054741	181	0.933702	40.828	169	93	4	2905	3067	11	178	4.15e-26	110
Rv2524c	Fas	GCA_000022905.1_00303	GCA_000022905.1	Corynebacterium aurimucosum	ATCC 700975	3069	0.968719	2989	1.03546	43.813	3095	1553	49	35	3065	13	2985	0	2234	Copy-2 Fas
Rv3800c	PKS	GCA_000022905.1_00303	GCA_000022905.1	Corynebacterium aurimucosum	ATCC 700975	1733	0.156376	2989	0.0910003	27.206	272	178	6	286	538	2620	2890	1.01e-10	70.1
Rv2246	KasB	GCA_000022905.1_00303	GCA_000022905.1	Corynebacterium aurimucosum	ATCC 700975	438	0.652968	2989	0.097357	28.179	291	183	9	133	402	2564	2849	1.35e-08	60.5
Rv2245	KasA	GCA_000022905.1_00303	GCA_000022905.1	Corynebacterium aurimucosum	ATCC 700975	416	0.711538	2989	0.100033	26.756	299	195	7	103	380	2554	2849	1.55e-08	60.1
Rv3801c	FadD32	GCA_000022905.1_00305	GCA_000022905.1	Corynebacterium aurimucosum	ATCC 700975	637	0.67033	579	0.842832	22.131	488	278	17	62	508	60	486	3.52e-13	75.5
Rv3801c	FadD32	GCA_000022905.1_00306	GCA_000022905.1	Corynebacterium aurimucosum	ATCC 700975	637	0.66562	570	0.852632	24.897	486	262	19	66	510	58	481	9.43e-18	89.7
Rv3285	AccA3	GCA_000022905.1_00584	GCA_000022905.1	Corynebacterium aurimucosum	ATCC 700975	600	0.725	1143	0.381452	43.578	436	240	3	12	442	9	443	3.35e-100	331
Rv3285	AccA3	GCA_000022905.1_00589	GCA_000022905.1	Corynebacterium aurimucosum	ATCC 700975	600	0.971667	590	1.00169	71.743	591	157	2	12	600	8	590	0	772	AccA3
CgAccE	AccE5	GCA_000022905.1_00595	GCA_000022905.1	Corynebacterium aurimucosum	ATCC 700975	82	0.817073	64	0.9375	40.299	67	33	2	16	82	5	64	4.16e-08	47.8	AccE5
Rv3280	AccD5	GCA_000022905.1_00596	GCA_000022905.1	Corynebacterium aurimucosum	ATCC 700975	548	0.804745	443	1.19187	40.152	528	229	12	21	548	3	443	5.74e-106	327	Copy-2 AccD5
Rv3799c	AccD4	GCA_000022905.1_00596	GCA_000022905.1	Corynebacterium aurimucosum	ATCC 700975	522	0.83908	443	1.18284	33.206	524	253	17	8	520	4	441	3.9e-61	209
Rv2247	AccD6	GCA_000022905.1_00596	GCA_000022905.1	Corynebacterium aurimucosum	ATCC 700975	473	0.792812	443	0.990971	28.929	439	242	13	41	473	69	443	1.97e-28	119
Rv3280	AccD5	GCA_000022905.1_00597	GCA_000022905.1	Corynebacterium aurimucosum	ATCC 700975	548	0.974453	537	1.00745	64.695	541	181	3	11	548	4	537	0	720	AccD5
Rv3799c	AccD4	GCA_000022905.1_00597	GCA_000022905.1	Corynebacterium aurimucosum	ATCC 700975	522	0.998084	537	0.973929	48.566	523	257	6	10	522	17	537	1.68e-159	466
Rv2247	AccD6	GCA_000022905.1_00597	GCA_000022905.1	Corynebacterium aurimucosum	ATCC 700975	473	0.947146	537	0.839851	41.463	451	243	6	41	473	90	537	1.1e-110	340
Rv3285	AccA3	GCA_000022905.1_00626	GCA_000022905.1	Corynebacterium aurimucosum	ATCC 700975	600	0.996667	599	1.02003	49.755	611	272	7	12	600	2	599	0	575	Copy-2 AccA3
Rv2794c	PptT	GCA_000022905.1_01607	GCA_000022905.1	Corynebacterium aurimucosum	ATCC 700975	227	0.85022	224	0.825893	40.513	195	104	4	35	227	33	217	2.78e-40	140	PptT
Rv1483	FabG1	GCA_000022905.1_01988	GCA_000022905.1	Corynebacterium aurimucosum	ATCC 700975	247	0.740891	256	0.714844	33.88	183	120	1	61	242	58	240	9.69e-27	106
Rv2509	Cmr	GCA_000022905.1_02186	GCA_000022905.1	Corynebacterium aurimucosum	ATCC 700975	268	0.981343	270	0.974074	47.529	263	138	0	3	265	7	269	9.85e-77	236	Cmr
Rv2523c	AcpS	GCA_000022905.1_02205	GCA_000022905.1	Corynebacterium aurimucosum	ATCC 700975	130	1.06923	141	0.985816	45.324	139	67	3	1	130	1	139	1.6e-29	106	AcpS
Rv2524c	Fas	GCA_000022905.1_02209	GCA_000022905.1	Corynebacterium aurimucosum	ATCC 700975	3069	0.96318	2973	1.04776	48.154	3115	1387	59	19	3064	5	2960	0	2434	Fas
Rv2246	KasB	GCA_000022905.1_02209	GCA_000022905.1	Corynebacterium aurimucosum	ATCC 700975	438	0.883562	2973	0.133199	28.535	396	234	15	80	435	2492	2878	1.66e-16	85.1
Rv3800c	PKS	GCA_000022905.1_02209	GCA_000022905.1	Corynebacterium aurimucosum	ATCC 700975	1733	0.22966	2973	0.136899	26.29	407	259	12	165	539	2481	2878	2.87e-14	82
Rv2245	KasA	GCA_000022905.1_02209	GCA_000022905.1	Corynebacterium aurimucosum	ATCC 700975	416	0.706731	2973	0.0995627	28.041	296	191	8	103	378	2544	2837	2.95e-14	77.8
Rv1483	FabG1	GCA_000022905.1_02307	GCA_000022905.1	Corynebacterium aurimucosum	ATCC 700975	247	0.987854	446	0.547085	33.607	244	153	3	12	246	202	445	2.75e-23	100
Rv3799c	AccD4	GCA_000022905.1_02510	GCA_000022905.1	Corynebacterium aurimucosum	ATCC 700975	522	0.98659	515	1.00388	53.191	517	238	4	8	522	1	515	0	568	AccD4
Rv3280	AccD5	GCA_000022905.1_02510	GCA_000022905.1	Corynebacterium aurimucosum	ATCC 700975	548	0.939781	515	1.02718	48.582	529	256	7	22	548	1	515	2.98e-167	486
Rv2247	AccD6	GCA_000022905.1_02510	GCA_000022905.1	Corynebacterium aurimucosum	ATCC 700975	473	0.92389	515	0.856311	37.188	441	264	7	41	472	71	507	1.08e-93	295
Rv3800c	PKS	GCA_000022905.1_02511	GCA_000022905.1	Corynebacterium aurimucosum	ATCC 700975	1733	0.601269	1593	0.696798	40.18	1110	577	23	625	1715	542	1583	0	701	PKS
Rv3800c	PKS	GCA_000022905.1_02511	GCA_000022905.1	Corynebacterium aurimucosum	ATCC 700975	1733	0.301212	1593	0.332706	53.019	530	235	5	18	541	1	522	3.14e-171	564
Rv2246	KasB	GCA_000022905.1_02511	GCA_000022905.1	Corynebacterium aurimucosum	ATCC 700975	438	0.96347	1593	0.276836	28.345	441	261	15	34	438	102	523	2.09e-26	115
Rv2245	KasA	GCA_000022905.1_02511	GCA_000022905.1	Corynebacterium aurimucosum	ATCC 700975	416	0.721154	1593	0.192718	29.967	307	192	7	126	416	224	523	7.76e-23	104
Rv2524c	Fas	GCA_000022905.1_02511	GCA_000022905.1	Corynebacterium aurimucosum	ATCC 700975	3069	0.0658195	1593	0.138732	31.222	221	132	6	2719	2938	268	469	2.38e-13	79.7
Rv3801c	FadD32	GCA_000022905.1_02512	GCA_000022905.1	Corynebacterium aurimucosum	ATCC 700975	637	0.952904	619	1.01616	41.335	629	323	9	15	619	11	617	2.48e-153	458	FadD32
Rv3280	AccD5	GCA_000023145.1_00048	GCA_000023145.1	Corynebacterium kroppenstedtii	DSM 44385	548	0.937956	527	0.99241	48.948	523	255	4	28	547	13	526	1.48e-171	498	Copy-3 AccD5
Rv3799c	AccD4	GCA_000023145.1_00048	GCA_000023145.1	Corynebacterium kroppenstedtii	DSM 44385	522	0.98659	527	0.986717	45.577	520	267	7	13	521	12	526	3.39e-145	429
Rv2247	AccD6	GCA_000023145.1_00048	GCA_000023145.1	Corynebacterium kroppenstedtii	DSM 44385	473	0.915433	527	0.823529	39.862	434	251	3	41	465	82	514	9.68e-100	311
Rv3285	AccA3	GCA_000023145.1_00050	GCA_000023145.1	Corynebacterium kroppenstedtii	DSM 44385	600	0.14	123	0.682927	47.619	84	44	0	516	599	38	121	4.7e-15	74.3
Rv2509	Cmr	GCA_000023145.1_00225	GCA_000023145.1	Corynebacterium kroppenstedtii	DSM 44385	268	0.656716	266	0.691729	31.522	184	117	4	12	194	27	202	8.35e-08	54.7
Rv3285	AccA3	GCA_000023145.1_00297	GCA_000023145.1	Corynebacterium kroppenstedtii	DSM 44385	600	0.73	1133	0.387467	43.736	439	239	5	9	440	3	440	4.13e-101	333
Rv3280	AccD5	GCA_000023145.1_00468	GCA_000023145.1	Corynebacterium kroppenstedtii	DSM 44385	548	0.813869	516	0.939922	23.505	485	308	14	56	516	22	467	2.44e-16	84.7
Rv2247	AccD6	GCA_000023145.1_00468	GCA_000023145.1	Corynebacterium kroppenstedtii	DSM 44385	473	0.995772	516	0.974806	24.652	503	305	15	11	471	36	506	1.77e-15	81.3
Rv3799c	AccD4	GCA_000023145.1_00468	GCA_000023145.1	Corynebacterium kroppenstedtii	DSM 44385	522	0.706897	516	0.757752	23.529	391	257	10	77	447	69	437	6.76e-14	77
Rv1483	FabG1	GCA_000023145.1_00839	GCA_000023145.1	Corynebacterium kroppenstedtii	DSM 44385	247	0.983806	447	0.545861	33.197	244	153	4	12	246	204	446	5.29e-25	104
Rv2794c	PptT	GCA_000023145.1_01168	GCA_000023145.1	Corynebacterium kroppenstedtii	DSM 44385	227	0.837004	252	0.805556	34.272	213	107	4	35	224	43	245	3.57e-27	106	PptT
Rv1483	FabG1	GCA_000023145.1_01466	GCA_000023145.1	Corynebacterium kroppenstedtii	DSM 44385	247	1.02024	255	0.992157	31.621	253	149	4	14	243	1	252	8.33e-30	114
Rv1483	FabG1	GCA_000023145.1_01491	GCA_000023145.1	Corynebacterium kroppenstedtii	DSM 44385	247	0.975709	256	0.960938	30.081	246	154	4	15	247	10	250	6.63e-21	90.9
Rv3280	AccD5	GCA_000023145.1_01569	GCA_000023145.1	Corynebacterium kroppenstedtii	DSM 44385	548	0.965328	542	0.976015	73.724	529	138	1	21	548	14	542	0	820	AccD5
Rv3799c	AccD4	GCA_000023145.1_01569	GCA_000023145.1	Corynebacterium kroppenstedtii	DSM 44385	522	1.01149	542	0.976015	46.692	529	267	6	8	522	15	542	1.26e-162	474
Rv2247	AccD6	GCA_000023145.1_01569	GCA_000023145.1	Corynebacterium kroppenstedtii	DSM 44385	473	0.957717	542	0.841328	40.351	456	246	6	41	473	90	542	2.54e-115	352
CgAccE	AccE5	GCA_000023145.1_01570	GCA_000023145.1	Corynebacterium kroppenstedtii	DSM 44385	82	0.902439	95	0.757895	38.667	75	42	2	9	82	24	95	1.65e-10	54.7	AccE5
Rv3285	AccA3	GCA_000023145.1_01582	GCA_000023145.1	Corynebacterium kroppenstedtii	DSM 44385	600	0.976667	597	0.991625	70.439	592	167	2	11	600	12	597	0	798	AccA3
Rv1483	FabG1	GCA_000023145.1_01762	GCA_000023145.1	Corynebacterium kroppenstedtii	DSM 44385	247	1.04858	264	0.984848	28.846	260	166	5	2	243	3	261	2.99e-23	97.4
Rv1483	FabG1	GCA_000023145.1_01865	GCA_000023145.1	Corynebacterium kroppenstedtii	DSM 44385	247	0.781377	278	0.697842	31.443	194	120	5	61	242	81	273	3.12e-18	84
Rv3801c	FadD32	GCA_000023145.1_01974	GCA_000023145.1	Corynebacterium kroppenstedtii	DSM 44385	637	0.869702	571	1.1331	23.957	647	337	29	41	625	18	571	1e-14	80.1
Rv2509	Cmr	GCA_000023145.1_02017	GCA_000023145.1	Corynebacterium kroppenstedtii	DSM 44385	268	0.701493	292	0.667808	32.821	195	122	2	12	204	23	210	8.79e-17	80.9
Rv2509	Cmr	GCA_000023145.1_02140	GCA_000023145.1	Corynebacterium kroppenstedtii	DSM 44385	268	0.652985	240	0.775	31.183	186	114	6	12	194	14	188	3.53e-10	61.2
Rv3280	AccD5	GCA_000143825.1_00094	GCA_000143825.1	Corynebacterium genitalium	ATCC 33030	548	0.919708	505	1.05743	48.315	534	245	6	16	548	2	505	3.58e-155	455	Copy-2 AccD5
Rv3799c	AccD4	GCA_000143825.1_00094	GCA_000143825.1	Corynebacterium genitalium	ATCC 33030	522	0.967433	505	1.04554	37.879	528	299	7	1	522	1	505	7.5e-110	338
Rv2247	AccD6	GCA_000143825.1_00094	GCA_000143825.1	Corynebacterium genitalium	ATCC 33030	473	0.917548	505	0.89703	34.216	453	265	6	35	473	72	505	4.08e-67	226
CgAccE	AccE5	GCA_000143825.1_00095	GCA_000143825.1	"Corynebacterium genitalium"	ATCC 33030	82	0.780488	74	0.824324	42.188	64	34	1	19	82	14	74	3.08e-09	50.8	AccE5
Rv3285	AccA3	GCA_000143825.1_00106	GCA_000143825.1	Corynebacterium genitalium	ATCC 33030	600	0.973333	586	1.01536	68.739	595	169	3	12	600	3	586	0	795	AccA3
Rv3285	AccA3	GCA_000143825.1_00126	GCA_000143825.1	Corynebacterium genitalium	ATCC 33030	600	0.721667	1152	0.376736	44.931	434	233	3	12	440	18	450	4.32e-96	320
Rv3801c	FadD32	GCA_000143825.1_00359	GCA_000143825.1	Corynebacterium genitalium	ATCC 33030	637	0.67033	652	0.768405	23.952	501	254	20	66	513	58	484	2.65e-18	91.7
Rv2509	Cmr	GCA_000143825.1_00499	GCA_000143825.1	Corynebacterium genitalium	ATCC 33030	268	0.69403	254	0.779528	32.323	198	106	9	16	197	15	200	1.11e-08	57
Rv3801c	FadD32	GCA_000143825.1_00741	GCA_000143825.1	Corynebacterium genitalium	ATCC 33030	637	0.929356	606	1.02145	40.388	619	328	10	15	619	10	601	1.86e-148	445	FadD32
Rv3800c	PKS	GCA_000143825.1_00742	GCA_000143825.1	Corynebacterium genitalium	ATCC 33030	1733	0.909983	1585	1.08139	42.94	1714	825	30	18	1715	1	1577	0	1228	PKS
Rv2246	KasB	GCA_000143825.1_00742	GCA_000143825.1	Corynebacterium genitalium	ATCC 33030	438	0.821918	1585	0.237855	30.504	377	221	10	81	433	154	513	1.48e-28	122
Rv2245	KasA	GCA_000143825.1_00742	GCA_000143825.1	Corynebacterium genitalium	ATCC 33030	416	0.961538	1585	0.262461	27.163	416	252	12	28	408	111	510	1.1e-20	97.8
Rv2524c	Fas	GCA_000143825.1_00742	GCA_000143825.1	Corynebacterium genitalium	ATCC 33030	3069	0.0938416	1585	0.209464	26.807	332	187	12	2693	3012	242	529	3.87e-10	68.9
Rv3799c	AccD4	GCA_000143825.1_00743	GCA_000143825.1	Corynebacterium genitalium	ATCC 33030	522	0.980843	513	1.0078	53.772	517	230	4	10	522	2	513	0	556	AccD4
Rv3280	AccD5	GCA_000143825.1_00743	GCA_000143825.1	Corynebacterium genitalium	ATCC 33030	548	0.934307	513	1.02729	49.715	527	248	7	24	548	2	513	2.05e-168	489
Rv2247	AccD6	GCA_000143825.1_00743	GCA_000143825.1	Corynebacterium genitalium	ATCC 33030	473	0.970402	513	0.900585	35.931	462	274	7	18	460	37	495	5.99e-91	288
Rv3801c	FadD32	GCA_000143825.1_00958	GCA_000143825.1	Corynebacterium genitalium	ATCC 33030	637	0.697017	594	0.86532	25.875	514	274	21	34	510	63	506	6.01e-14	77.8
Rv1483	FabG1	GCA_000143825.1_01019	GCA_000143825.1	Corynebacterium genitalium	ATCC 33030	247	0.983806	288	0.854167	32.927	246	144	5	16	243	5	247	9.13e-24	99
Rv2509	Cmr	GCA_000143825.1_01052	GCA_000143825.1	Corynebacterium genitalium	ATCC 33030	268	0.992537	266	1	48.872	266	136	0	1	266	1	266	1.65e-82	250	Cmr
Rv1483	FabG1	GCA_000143825.1_01241	GCA_000143825.1	Corynebacterium genitalium	ATCC 33030	247	0.987854	444	0.556306	31.174	247	155	6	7	241	195	438	1.88e-24	103
Rv2509	Cmr	GCA_000143825.1_01241	GCA_000143825.1	Corynebacterium genitalium	ATCC 33030	268	0.690299	444	0.43018	30.366	191	122	4	12	197	206	390	1.64e-07	54.3
Rv2794c	PptT	GCA_000143825.1_01426	GCA_000143825.1	Corynebacterium genitalium	ATCC 33030	227	0.85022	233	0.793991	46.667	195	92	4	35	227	35	219	2.76e-49	163	PptT
Rv1483	FabG1	GCA_000143825.1_02101	GCA_000143825.1	Corynebacterium genitalium	ATCC 33030	247	0.975709	299	0.832776	29.719	249	145	6	16	242	55	295	4.68e-22	94.7
Rv2509	Cmr	GCA_000143825.1_02101	GCA_000143825.1	Corynebacterium genitalium	ATCC 33030	268	0.735075	299	0.682274	30.882	204	126	8	11	206	56	252	3.27e-10	62
Rv3285	AccA3	GCA_000143825.1_02121	GCA_000143825.1	Corynebacterium genitalium	ATCC 33030	600	0.955	583	1.01201	50.508	590	273	5	12	599	10	582	0	577	Copy-2 AccA3
Rv2509	Cmr	GCA_000143825.1_02233	GCA_000143825.1	Corynebacterium genitalium	ATCC 33030	268	0.63806	217	0.857143	30.645	186	111	8	12	194	4	174	1.75e-11	64.7
Rv3801c	FadD32	GCA_000143825.1_02237	GCA_000143825.1	Corynebacterium genitalium	ATCC 33030	637	0.572998	538	0.812268	26.087	437	239	19	84	508	51	415	2.45e-17	88.2
Rv3285	AccA3	GCA_000156615.2_00116	GCA_000156615.2	Corynebacterium pseudogenitalium	ATCC 33035	600	0.985	593	1.0118	51	600	274	5	11	599	2	592	0	582	Copy-2 AccA3
Rv3280	AccD5	GCA_000156615.2_00151	GCA_000156615.2	Corynebacterium pseudogenitalium	ATCC 33035	548	0.883212	486	1.08436	48.197	527	229	9	21	546	3	486	4.99e-158	462	Copy-2 AccD5
Rv3799c	AccD4	GCA_000156615.2_00151	GCA_000156615.2	Corynebacterium pseudogenitalium	ATCC 33035	522	0.925287	486	1.06584	38.61	518	278	8	8	520	4	486	3.14e-114	348
Rv2247	AccD6	GCA_000156615.2_00151	GCA_000156615.2	Corynebacterium pseudogenitalium	ATCC 33035	473	0.951374	486	0.971193	33.686	472	265	9	21	466	35	484	2.17e-76	249
CgAccE	AccE5	GCA_000156615.2_00152	GCA_000156615.2	"Corynebacterium pseudogenitalium"	ATCC 33035	82	0.829268	69	0.956522	39.437	71	35	2	15	82	4	69	5.85e-11	55.1	AccE5
Rv3285	AccA3	GCA_000156615.2_00159	GCA_000156615.2	Corynebacterium pseudogenitalium	ATCC 33035	600	0.968333	587	1.01022	72.344	593	149	4	11	600	7	587	0	850	AccA3
Rv3285	AccA3	GCA_000156615.2_00165	GCA_000156615.2	Corynebacterium pseudogenitalium	ATCC 33035	600	0.733333	1143	0.385827	43.537	441	243	4	5	440	2	441	6.18e-100	330
Rv3801c	FadD32	GCA_000156615.2_00417	GCA_000156615.2	Corynebacterium pseudogenitalium	ATCC 33035	637	0.722135	571	0.93345	24.203	533	286	22	26	513	25	484	4.03e-16	84.7
Rv3801c	FadD32	GCA_000156615.2_00420	GCA_000156615.2	Corynebacterium pseudogenitalium	ATCC 33035	637	0.576138	512	0.853516	24.485	437	249	14	83	508	56	422	1.47e-15	82.8
Rv2509	Cmr	GCA_000156615.2_01132	GCA_000156615.2	Corynebacterium pseudogenitalium	ATCC 33035	268	0.992537	266	1	48.496	266	137	0	1	266	1	266	2.76e-83	252	Cmr
Rv1483	FabG1	GCA_000156615.2_01175	GCA_000156615.2	Corynebacterium pseudogenitalium	ATCC 33035	247	0.959514	255	0.929412	33.333	237	151	3	13	242	4	240	1.04e-33	124
Rv2794c	PptT	GCA_000156615.2_01807	GCA_000156615.2	Corynebacterium pseudogenitalium	ATCC 33035	227	0.911894	224	0.875	42.584	209	105	6	18	224	19	214	6.56e-43	146	PptT
Rv3801c	FadD32	GCA_000156615.2_01954	GCA_000156615.2	Corynebacterium pseudogenitalium	ATCC 33035	637	0.850863	570	1.02281	40.309	583	307	9	37	619	27	568	2.02e-139	421	FadD32
Rv3800c	PKS	GCA_000156615.2_01955	GCA_000156615.2	Corynebacterium pseudogenitalium	ATCC 33035	1733	0.593191	1568	0.711735	39.875	1116	566	22	617	1715	525	1552	0	674	PKS
Rv3800c	PKS	GCA_000156615.2_01955	GCA_000156615.2	Corynebacterium pseudogenitalium	ATCC 33035	1733	0.29775	1568	0.336735	52.462	528	235	5	18	541	1	516	8.73e-170	559	PKS
Rv2246	KasB	GCA_000156615.2_01955	GCA_000156615.2	Corynebacterium pseudogenitalium	ATCC 33035	438	0.96347	1568	0.280612	29.545	440	257	15	34	438	96	517	1.23e-27	119
Rv2245	KasA	GCA_000156615.2_01955	GCA_000156615.2	Corynebacterium pseudogenitalium	ATCC 33035	416	0.721154	1568	0.196429	31.169	308	187	8	126	416	218	517	3.5e-25	111
Rv2524c	Fas	GCA_000156615.2_01955	GCA_000156615.2	Corynebacterium pseudogenitalium	ATCC 33035	3069	0.0886282	1568	0.192602	28.477	302	178	9	2711	3004	254	525	1.14e-13	80.9
Rv3799c	AccD4	GCA_000156615.2_01956	GCA_000156615.2	Corynebacterium pseudogenitalium	ATCC 33035	522	0.984674	518	0.996139	52.907	516	239	4	9	522	5	518	0	553	AccD4
Rv3280	AccD5	GCA_000156615.2_01956	GCA_000156615.2	Corynebacterium pseudogenitalium	ATCC 33035	548	0.937956	518	1.01737	48.767	527	256	6	23	548	5	518	2.33e-162	474
Rv2247	AccD6	GCA_000156615.2_01956	GCA_000156615.2	Corynebacterium pseudogenitalium	ATCC 33035	473	0.913319	518	0.84749	39.863	439	243	9	41	465	74	505	9.88e-92	290
Rv3801c	FadD32	GCA_000156615.2_02075	GCA_000156615.2	Corynebacterium pseudogenitalium	ATCC 33035	637	0.277865	806	0.235732	28.947	190	112	7	32	211	206	382	2.69e-06	53.5
Rv3801c	FadD32	GCA_000159115.1_00517	GCA_000159115.1	Corynebacterium accolens	ATCC 49725	637	0.89325	581	1.04475	40.198	607	322	11	15	618	11	579	3.4e-145	436	FadD32
Rv3800c	PKS	GCA_000159115.1_00518	GCA_000159115.1	Corynebacterium accolens	ATCC 49725	1733	0.905943	1585	1.0858	41.836	1721	828	35	18	1716	1	1570	0	1149	PKS
Rv2246	KasB	GCA_000159115.1_00518	GCA_000159115.1	Corynebacterium accolens	ATCC 49725	438	0.96347	1585	0.277603	29.545	440	257	15	34	438	100	521	6.01e-26	114
Rv2245	KasA	GCA_000159115.1_00518	GCA_000159115.1	Corynebacterium accolens	ATCC 49725	416	0.721154	1585	0.194322	31.818	308	185	8	126	416	222	521	5.45e-25	110
Rv2524c	Fas	GCA_000159115.1_00518	GCA_000159115.1	Corynebacterium accolens	ATCC 49725	3069	0.118931	1585	0.252997	25.686	401	253	12	2609	3000	166	530	7.2e-14	81.3
Rv3799c	AccD4	GCA_000159115.1_00519	GCA_000159115.1	Corynebacterium accolens	ATCC 49725	522	0.984674	518	0.996139	52.713	516	240	4	9	522	5	518	0	553	AccD4
Rv3280	AccD5	GCA_000159115.1_00519	GCA_000159115.1	Corynebacterium accolens	ATCC 49725	548	0.937956	518	1.01931	49.242	528	252	7	23	548	5	518	2.78e-166	484
Rv2247	AccD6	GCA_000159115.1_00519	GCA_000159115.1	Corynebacterium accolens	ATCC 49725	473	0.972516	518	0.907336	38.723	470	251	11	18	460	41	500	2.51e-92	291
Rv2509	Cmr	GCA_000159115.1_00833	GCA_000159115.1	Corynebacterium accolens	ATCC 49725	268	0.992537	286	0.93007	44.737	266	147	0	1	266	21	286	1.07e-75	234	Cmr
Rv1483	FabG1	GCA_000159115.1_00863	GCA_000159115.1	Corynebacterium accolens	ATCC 49725	247	0.740891	254	0.720472	34.426	183	119	1	61	242	58	240	3.97e-30	115
Rv3285	AccA3	GCA_000159115.1_00968	GCA_000159115.1	Corynebacterium accolens	ATCC 49725	600	0.716667	458	0.941048	45.012	431	234	3	12	440	5	434	1.43e-117	359
Rv2794c	PptT	GCA_000159115.1_01212	GCA_000159115.1	Corynebacterium accolens	ATCC 49725	227	0.85022	224	0.825893	42.564	195	100	4	35	227	33	217	5.91e-45	152	PptT
Rv2509	Cmr	GCA_000159115.1_01667	GCA_000159115.1	Corynebacterium accolens	ATCC 49725	268	0.656716	239	0.794979	32.105	190	108	7	12	194	10	185	6.85e-11	63.2
Rv3801c	FadD32	GCA_000159115.1_01870	GCA_000159115.1	Corynebacterium accolens	ATCC 49725	637	0.580848	505	0.893069	25.499	451	240	15	73	508	46	415	1.54e-15	82.4
Rv3801c	FadD32	GCA_000159115.1_01873	GCA_000159115.1	Corynebacterium accolens	ATCC 49725	637	0.720565	572	0.926573	24.717	530	285	23	27	513	26	484	2.79e-16	85.1
Rv3285	AccA3	GCA_000159115.1_02133	GCA_000159115.1	Corynebacterium accolens	ATCC 49725	600	0.736667	1159	0.382226	44.695	443	239	4	5	442	18	459	2.69e-102	337
Rv3285	AccA3	GCA_000159115.1_02141	GCA_000159115.1	Corynebacterium accolens	ATCC 49725	600	0.966667	586	1.00853	72.081	591	153	3	11	600	7	586	0	825	AccA3
CgAccE	AccE5	GCA_000159115.1_02146	GCA_000159115.1	Corynebacterium accolens	ATCC 49725	82	0.841463	69	0.971014	36.111	72	38	2	14	82	3	69	4.45e-10	52.8	AccE5
Rv3280	AccD5	GCA_000159115.1_02147	GCA_000159115.1	Corynebacterium accolens	ATCC 49725	548	0.883212	486	1.08848	48.204	529	226	9	21	546	3	486	9.09e-156	456	Copy-2 AccD5
Rv3799c	AccD4	GCA_000159115.1_02147	GCA_000159115.1	Corynebacterium accolens	ATCC 49725	522	0.925287	486	1.06996	39.808	520	269	9	8	520	4	486	6.9e-114	348
Rv2247	AccD6	GCA_000159115.1_02147	GCA_000159115.1	Corynebacterium accolens	ATCC 49725	473	0.906977	486	0.934156	35.463	454	251	10	30	466	56	484	8.78e-74	243
Rv3285	AccA3	GCA_000159115.1_02180	GCA_000159115.1	Corynebacterium accolens	ATCC 49725	600	0.991667	597	1.00335	52.254	599	272	5	11	599	2	596	0	593	Copy-2 AccA3
Rv2509	Cmr	GCA_000159635.1_00151	GCA_000159635.1	Corynebacterium lipophiloflavum	DSM 44291	268	0.641791	215	0.860465	31.351	185	113	6	11	194	3	174	3.19e-12	66.6
Rv1483	FabG1	GCA_000159635.1_00268	GCA_000159635.1	Corynebacterium lipophiloflavum	DSM 44291	247	0.991903	294	0.867347	30.588	255	142	10	13	242	46	290	8.57e-17	80.1
Rv1483	FabG1	GCA_000159635.1_00739	GCA_000159635.1	Corynebacterium lipophiloflavum	DSM 44291	247	0.744939	265	0.698113	33.514	185	115	3	19	196	6	189	5.24e-21	91.3
Rv2509	Cmr	GCA_000159635.1_00739	GCA_000159635.1	Corynebacterium lipophiloflavum	DSM 44291	268	0.652985	265	0.69434	32.065	184	115	3	12	194	5	179	3.96e-16	78.6
Rv3801c	FadD32	GCA_000159635.1_00743	GCA_000159635.1	Corynebacterium lipophiloflavum	DSM 44291	637	0.868132	596	0.984899	40.716	587	306	11	42	620	43	595	1.8e-132	403	FadD32
Rv3800c	PKS	GCA_000159635.1_00744	GCA_000159635.1	Corynebacterium lipophiloflavum	DSM 44291	1733	0.909983	1592	1.07852	42.458	1717	826	27	22	1716	7	1583	0	1200	PKS
Rv2246	KasB	GCA_000159635.1_00744	GCA_000159635.1	Corynebacterium lipophiloflavum	DSM 44291	438	0.920091	1592	0.266332	28.302	424	245	15	53	438	122	524	2.68e-22	102
Rv2245	KasA	GCA_000159635.1_00744	GCA_000159635.1	Corynebacterium lipophiloflavum	DSM 44291	416	0.920673	1592	0.255653	28.993	407	240	12	27	408	134	516	3.86e-21	99
Rv3799c	AccD4	GCA_000159635.1_00745	GCA_000159635.1	Corynebacterium lipophiloflavum	DSM 44291	522	0.980843	513	1.00975	52.896	518	233	5	10	522	2	513	0	549	AccD4
Rv3280	AccD5	GCA_000159635.1_00745	GCA_000159635.1	Corynebacterium lipophiloflavum	DSM 44291	548	0.934307	513	1.03119	48.015	529	254	7	24	548	2	513	1.97e-161	471
Rv2247	AccD6	GCA_000159635.1_00745	GCA_000159635.1	Corynebacterium lipophiloflavum	DSM 44291	473	0.980973	513	0.910331	36.188	467	276	7	18	465	37	500	1.42e-89	284
Rv2509	Cmr	GCA_000159635.1_01018	GCA_000159635.1	Corynebacterium lipophiloflavum	DSM 44291	268	0.992537	268	0.992537	49.624	266	134	0	1	266	1	266	2.28e-85	258	Cmr
Rv1483	FabG1	GCA_000159635.1_01018	GCA_000159635.1	Corynebacterium lipophiloflavum	DSM 44291	247	0.740891	268	0.682836	30.601	183	117	3	12	184	6	188	2.77e-14	72.8
Rv3801c	FadD32	GCA_000159635.1_01076	GCA_000159635.1	Corynebacterium lipophiloflavum	DSM 44291	637	0.55573	523	0.85086	24.27	445	227	18	84	509	85	438	1.32e-13	76.6
Rv3801c	FadD32	GCA_000159635.1_01125	GCA_000159635.1	Corynebacterium lipophiloflavum	DSM 44291	637	0.689168	605	0.836364	23.913	506	260	21	61	508	47	485	1.07e-08	61.2
Rv1483	FabG1	GCA_000159635.1_01209	GCA_000159635.1	Corynebacterium lipophiloflavum	DSM 44291	247	0.821862	444	0.463964	33.981	206	121	5	1	194	189	391	1.09e-21	95.5
Rv2794c	PptT	GCA_000159635.1_01400	GCA_000159635.1	Corynebacterium lipophiloflavum	DSM 44291	227	0.837004	218	0.834862	47.396	192	89	4	35	224	32	213	4.41e-51	167	PptT
Rv1483	FabG1	GCA_000159635.1_01833	GCA_000159635.1	Corynebacterium lipophiloflavum	DSM 44291	247	0.931174	234	1.03419	30.579	242	141	8	14	240	1	230	6.52e-16	77
Rv2509	Cmr	GCA_000159635.1_01833	GCA_000159635.1	Corynebacterium lipophiloflavum	DSM 44291	268	0.652985	234	0.790598	30.27	185	117	6	12	194	5	179	1.74e-07	53.5
Rv2509	Cmr	GCA_000159635.1_01991	GCA_000159635.1	Corynebacterium lipophiloflavum	DSM 44291	268	0.921642	291	0.85567	28.112	249	153	6	12	236	8	254	2.36e-07	53.5
Rv3801c	FadD32	GCA_000159635.1_02017	GCA_000159635.1	Corynebacterium lipophiloflavum	DSM 44291	637	0.689168	576	0.883681	24.754	509	272	19	41	508	49	487	2.66e-12	72.4
Rv3801c	FadD32	GCA_000159635.1_02020	GCA_000159635.1	Corynebacterium lipophiloflavum	DSM 44291	637	0.673469	573	0.856894	23.014	491	279	17	60	513	50	478	7.95e-16	83.6
Rv3285	AccA3	GCA_000159635.1_02237	GCA_000159635.1	Corynebacterium lipophiloflavum	DSM 44291	600	0.726667	1136	0.385563	44.977	438	233	4	9	440	5	440	2.69e-99	329
Rv3285	AccA3	GCA_000159635.1_02239	GCA_000159635.1	Corynebacterium lipophiloflavum	DSM 44291	600	0.98	588	1.02041	68.5	600	169	4	9	600	1	588	0	819	AccA3
CgAccE	AccE5	GCA_000159635.1_02244	GCA_000159635.1	Corynebacterium lipophiloflavum	DSM 44291	82	0.804878	65	0.969231	44.776	67	32	2	17	82	3	65	1.14e-09	51.6	AccE5
Rv3280	AccD5	GCA_000159635.1_02245	GCA_000159635.1	Corynebacterium lipophiloflavum	DSM 44291	548	0.908759	504	1.04762	47.727	528	246	4	21	548	7	504	5.69e-165	480	Copy-2 AccD5
Rv3799c	AccD4	GCA_000159635.1_02245	GCA_000159635.1	Corynebacterium lipophiloflavum	DSM 44291	522	0.965517	504	1.04762	39.205	528	291	9	1	522	1	504	5.86e-116	354
Rv2247	AccD6	GCA_000159635.1_02245	GCA_000159635.1	Corynebacterium lipophiloflavum	DSM 44291	473	0.966173	504	0.948413	34.519	478	267	9	21	473	48	504	1.46e-78	255
Rv1483	FabG1	GCA_000159635.1_02267	GCA_000159635.1	Corynebacterium lipophiloflavum	DSM 44291	247	1	250	0.992	27.016	248	163	4	15	245	4	250	2.08e-17	81.3
Rv2509	Cmr	GCA_000159635.1_02267	GCA_000159635.1	Corynebacterium lipophiloflavum	DSM 44291	268	0.69403	250	0.756	30.159	189	123	4	12	194	7	192	1.23e-10	62.8
Rv3280	AccD5	GCA_000159635.1_02272	GCA_000159635.1	Corynebacterium lipophiloflavum	DSM 44291	548	0.127737	110	0.636364	52.857	70	33	0	24	93	29	98	2.47e-15	74.7
Rv2523c	AcpS	GCA_000159635.1_02273	GCA_000159635.1	Corynebacterium lipophiloflavum	DSM 44291	130	0.923077	126	0.968254	44.262	122	66	2	6	127	3	122	9.24e-24	91.3	AcpS
Rv1483	FabG1	GCA_000163435.1_00179	GCA_000163435.1	Corynebacterium jeikeium	ATCC 43734	247	1.07692	297	0.902357	29.851	268	153	7	13	247	6	271	6.86e-23	97.1
Rv3801c	FadD32	GCA_000163435.1_00185	GCA_000163435.1	Corynebacterium jeikeium	ATCC 43734	637	0.745683	540	1.07222	24.352	579	296	25	75	615	58	532	2.99e-15	81.6
Rv2509	Cmr	GCA_000163435.1_00201	GCA_000163435.1	Corynebacterium jeikeium	ATCC 43734	268	0.779851	304	0.730263	31.982	222	110	8	1	194	10	218	2.04e-15	77
Rv3799c	AccD4	GCA_000163435.1_00277	GCA_000163435.1	Corynebacterium jeikeium	ATCC 43734	522	0.978927	530	0.969811	55.642	514	223	4	11	522	20	530	0	562	AccD4
Rv3280	AccD5	GCA_000163435.1_00277	GCA_000163435.1	Corynebacterium jeikeium	ATCC 43734	548	0.932482	530	0.990566	50.476	525	245	6	25	548	20	530	4.3e-175	507
Rv2247	AccD6	GCA_000163435.1_00277	GCA_000163435.1	Corynebacterium jeikeium	ATCC 43734	473	0.900634	530	0.809434	38.695	429	251	5	41	460	87	512	1.81e-88	282
Rv3800c	PKS	GCA_000163435.1_00278	GCA_000163435.1	Corynebacterium jeikeium	ATCC 43734	1733	0.969994	1687	1.0409	42.768	1756	891	23	1	1717	1	1681	0	1282	PKS
Rv2246	KasB	GCA_000163435.1_00278	GCA_000163435.1	Corynebacterium jeikeium	ATCC 43734	438	0.952055	1687	0.260818	27.273	440	257	16	34	433	126	542	8.49e-26	113
Rv2245	KasA	GCA_000163435.1_00278	GCA_000163435.1	Corynebacterium jeikeium	ATCC 43734	416	0.918269	1687	0.234736	27.525	396	250	10	36	408	158	539	8.15e-25	110
Rv2524c	Fas	GCA_000163435.1_00278	GCA_000163435.1	Corynebacterium jeikeium	ATCC 43734	3069	0.0729879	1687	0.146414	28.745	247	149	9	2696	2938	270	493	7.43e-09	65.1
Rv3801c	FadD32	GCA_000163435.1_00279	GCA_000163435.1	Corynebacterium jeikeium	ATCC 43734	637	0.984301	629	1.02544	41.86	645	335	11	1	623	1	627	1.7e-157	469	FadD32
Rv1483	FabG1	GCA_000163435.1_00360	GCA_000163435.1	Corynebacterium jeikeium	ATCC 43734	247	1.02834	448	0.566964	33.071	254	161	3	2	246	194	447	3.62e-30	119
Rv2509	Cmr	GCA_000163435.1_00360	GCA_000163435.1	Corynebacterium jeikeium	ATCC 43734	268	0.701493	448	0.448661	32.836	201	110	8	6	194	204	391	1.55e-07	54.7
Rv2244	AcpM	GCA_000163435.1_00529	GCA_000163435.1	Corynebacterium jeikeium	ATCC 43734	115	0.591304	113	0.60177	41.176	68	40	0	12	79	46	113	1.26e-13	64.3
Rv2509	Cmr	GCA_000163435.1_00721	GCA_000163435.1	Corynebacterium jeikeium	ATCC 43734	268	0.94403	264	0.988636	32.567	261	159	4	13	264	12	264	1.66e-32	122
Rv2794c	PptT	GCA_000163435.1_00938	GCA_000163435.1	Corynebacterium jeikeium	ATCC 43734	227	0.903084	243	0.82716	37.915	211	115	4	20	224	37	237	4.5e-34	124	PptT
Rv1483	FabG1	GCA_000163435.1_00955	GCA_000163435.1	Corynebacterium jeikeium	ATCC 43734	247	0.870445	279	0.784946	28.311	219	121	6	19	205	4	218	4.18e-15	75.5
Rv2509	Cmr	GCA_000163435.1_00955	GCA_000163435.1	Corynebacterium jeikeium	ATCC 43734	268	0.720149	279	0.695341	29.381	194	125	3	12	194	3	195	1.43e-12	68.6
Rv2509	Cmr	GCA_000163435.1_01118	GCA_000163435.1	Corynebacterium jeikeium	ATCC 43734	268	0.977612	297	0.892256	49.434	265	131	1	1	265	31	292	1.12e-80	247	Cmr
Rv3801c	FadD32	GCA_000163435.1_01154	GCA_000163435.1	Corynebacterium jeikeium	ATCC 43734	637	0.588697	525	0.84381	24.379	443	252	17	83	510	66	440	4.14e-14	78.2
Rv3801c	FadD32	GCA_000163435.1_01170	GCA_000163435.1	Corynebacterium jeikeium	ATCC 43734	637	0.832025	557	1.10772	25.284	617	343	30	30	615	16	545	8.77e-09	61.2
Rv3285	AccA3	GCA_000163435.1_01237	GCA_000163435.1	Corynebacterium jeikeium	ATCC 43734	600	1	608	0.990132	51.163	602	278	6	12	599	8	607	0	580	Copy-2 AccA3
Rv3801c	FadD32	GCA_000163435.1_01583	GCA_000163435.1	Corynebacterium jeikeium	ATCC 43734	637	0.420722	564	0.576241	25.231	325	179	12	191	508	204	471	5.48e-13	74.7
Rv3285	AccA3	GCA_000163435.1_01587	GCA_000163435.1	Corynebacterium jeikeium	ATCC 43734	600	0.716667	702	0.612536	47.442	430	223	2	15	441	14	443	5.53e-125	386
Rv3285	AccA3	GCA_000163435.1_01587	GCA_000163435.1	Corynebacterium jeikeium	ATCC 43734	600	0.291667	702	0.260684	27.869	183	109	5	432	599	517	691	6.3e-06	52
Rv3280	AccD5	GCA_000163435.1_01588	GCA_000163435.1	Corynebacterium jeikeium	ATCC 43734	548	0.916058	537	0.979516	33.46	526	314	14	31	544	30	531	4.64e-72	241	Copy-3 AccD5
Rv3799c	AccD4	GCA_000163435.1_01588	GCA_000163435.1	Corynebacterium jeikeium	ATCC 43734	522	0.950192	537	0.953445	32.227	512	310	10	13	503	26	521	9.83e-70	235
Rv2247	AccD6	GCA_000163435.1_01588	GCA_000163435.1	Corynebacterium jeikeium	ATCC 43734	473	0.97463	537	0.888268	29.979	477	291	16	13	462	66	526	8.24e-51	183
Rv3280	AccD5	GCA_000163435.1_01683	GCA_000163435.1	Corynebacterium jeikeium	ATCC 43734	548	0.804745	454	1.15419	42.366	524	218	6	26	548	14	454	7.16e-120	363	Copy-2 AccD5
Rv3799c	AccD4	GCA_000163435.1_01683	GCA_000163435.1	Corynebacterium jeikeium	ATCC 43734	522	0.842912	454	1.13436	36.505	515	247	9	12	521	14	453	1.85e-86	276
Rv2247	AccD6	GCA_000163435.1_01683	GCA_000163435.1	Corynebacterium jeikeium	ATCC 43734	473	0.801268	454	0.975771	29.797	443	237	9	41	473	76	454	2.23e-51	182
Rv3285	AccA3	GCA_000163435.1_01691	GCA_000163435.1	Corynebacterium jeikeium	ATCC 43734	600	0.976667	597	1	65.327	597	193	4	7	600	4	589	0	766	AccA3
Rv3801c	FadD32	GCA_000163435.1_01799	GCA_000163435.1	Corynebacterium jeikeium	ATCC 43734	637	0.277865	3618	0.0525152	28.947	190	112	7	32	211	3018	3194	4.51e-06	53.1
Rv3801c	FadD32	GCA_000163435.1_01924	GCA_000163435.1	Corynebacterium jeikeium	ATCC 43734	637	0.675039	577	0.864818	23.647	499	262	19	56	504	54	483	7.37e-14	77.4
Rv2244	AcpM	GCA_000164115.1_00061	GCA_000164115.1	Corynebacterium ammoniagenes	DSM 20306	115	0.547826	97	0.659794	42.188	64	36	1	15	78	32	94	2.42e-11	58.2
Rv3280	AccD5	GCA_000164115.1_00325	GCA_000164115.1	Corynebacterium ammoniagenes	DSM 20306	548	0.956204	538	0.983271	65.595	529	176	2	21	548	15	538	0	724	AccD5
Rv3799c	AccD4	GCA_000164115.1_00325	GCA_000164115.1	Corynebacterium ammoniagenes	DSM 20306	522	1	538	0.972119	46.845	523	268	5	9	522	17	538	1.16e-160	469
Rv2247	AccD6	GCA_000164115.1_00325	GCA_000164115.1	Corynebacterium ammoniagenes	DSM 20306	473	0.947146	538	0.847584	42.105	456	233	8	41	473	91	538	6.95e-112	343
Rv3280	AccD5	GCA_000164115.1_00326	GCA_000164115.1	Corynebacterium ammoniagenes	DSM 20306	548	0.934307	519	1.01541	50.095	527	247	5	21	546	6	517	1.65e-179	518	Copy-2 AccD5
Rv3799c	AccD4	GCA_000164115.1_00326	GCA_000164115.1	Corynebacterium ammoniagenes	DSM 20306	522	0.988506	519	1.01734	38.258	528	304	6	3	520	2	517	2.07e-115	353
Rv2247	AccD6	GCA_000164115.1_00326	GCA_000164115.1	Corynebacterium ammoniagenes	DSM 20306	473	0.955603	519	0.895954	34.194	465	272	7	30	473	68	519	5.92e-81	262
CgAccE	AccE5	GCA_000164115.1_00327	GCA_000164115.1	Corynebacterium ammoniagenes	DSM 20306	82	0.890244	87	0.873563	46.053	76	38	1	10	82	12	87	7.24e-15	65.5	AccE5
Rv3285	AccA3	GCA_000164115.1_00338	GCA_000164115.1	Corynebacterium ammoniagenes	DSM 20306	600	0.975	591	1.00169	71.959	592	157	3	11	600	7	591	0	838	AccA3
Rv3285	AccA3	GCA_000164115.1_00340	GCA_000164115.1	Corynebacterium ammoniagenes	DSM 20306	600	0.731667	1143	0.385827	42.857	441	244	5	7	441	4	442	2.78e-94	315
Rv2509	Cmr	GCA_000164115.1_00422	GCA_000164115.1	Corynebacterium ammoniagenes	DSM 20306	268	0.865672	252	1.00397	26.087	253	151	8	16	253	15	246	8.49e-08	54.7
Rv1483	FabG1	GCA_000164115.1_00652	GCA_000164115.1	Corynebacterium ammoniagenes	DSM 20306	247	0.910931	241	0.966805	36.91	233	135	5	18	246	13	237	1.79e-36	131
Rv2509	Cmr	GCA_000164115.1_00652	GCA_000164115.1	Corynebacterium ammoniagenes	DSM 20306	268	0.63806	241	0.780083	28.723	188	117	4	7	194	8	178	2.72e-08	55.8
Rv1483	FabG1	GCA_000164115.1_01106	GCA_000164115.1	Corynebacterium ammoniagenes	DSM 20306	247	0.995951	252	0.992063	30.8	250	151	7	15	246	5	250	2.02e-22	94.7
Rv3799c	AccD4	GCA_000164115.1_01215	GCA_000164115.1	Corynebacterium ammoniagenes	DSM 20306	522	0.982759	522	0.98659	51.65	515	245	4	10	522	10	522	0	553	AccD4
Rv3280	AccD5	GCA_000164115.1_01215	GCA_000164115.1	Corynebacterium ammoniagenes	DSM 20306	548	0.936131	522	1.00766	47.529	526	262	6	24	548	10	522	7.14e-168	488
Rv2247	AccD6	GCA_000164115.1_01215	GCA_000164115.1	Corynebacterium ammoniagenes	DSM 20306	473	0.902748	522	0.823755	37.442	430	256	7	41	460	78	504	1.16e-89	285
Rv3800c	PKS	GCA_000164115.1_01216	GCA_000164115.1	Corynebacterium ammoniagenes	DSM 20306	1733	0.929025	1623	1.0573	43.765	1716	841	28	18	1715	1	1610	0	1269	PKS
Rv2246	KasB	GCA_000164115.1_01216	GCA_000164115.1	Corynebacterium ammoniagenes	DSM 20306	438	1.02283	1623	0.286506	27.097	465	288	16	8	438	77	524	6.78e-29	122
Rv2245	KasA	GCA_000164115.1_01216	GCA_000164115.1	Corynebacterium ammoniagenes	DSM 20306	416	0.978365	1623	0.261861	29.412	425	245	17	29	416	118	524	2.18e-27	117
Rv2524c	Fas	GCA_000164115.1_01216	GCA_000164115.1	Corynebacterium ammoniagenes	DSM 20306	3069	0.106875	1623	0.216882	25.284	352	219	12	2711	3042	261	588	3.29e-09	66.2
Rv3801c	FadD32	GCA_000164115.1_01217	GCA_000164115.1	Corynebacterium ammoniagenes	DSM 20306	637	0.899529	616	0.965909	41.176	595	311	6	41	618	42	614	2.76e-151	452	FadD32
Rv3285	AccA3	GCA_000164115.1_01238	GCA_000164115.1	Corynebacterium ammoniagenes	DSM 20306	600	0.958333	576	1.03125	50.842	594	269	5	11	600	2	576	0	591	Copy-2 AccA3
Rv2524c	Fas	GCA_000164115.1_01296	GCA_000164115.1	Corynebacterium ammoniagenes	DSM 20306	3069	0.975562	3016	1.02785	49.677	3100	1396	52	20	3061	6	2999	0	2669	Fas
Rv3800c	PKS	GCA_000164115.1_01296	GCA_000164115.1	Corynebacterium ammoniagenes	DSM 20306	1733	0.230814	3016	0.139257	27.381	420	242	18	163	539	2522	2921	3.73e-14	81.6
Rv2246	KasB	GCA_000164115.1_01296	GCA_000164115.1	Corynebacterium ammoniagenes	DSM 20306	438	0.737443	3016	0.110411	27.628	333	199	12	127	427	2591	2913	4.99e-13	74.3
Rv2245	KasA	GCA_000164115.1_01296	GCA_000164115.1	Corynebacterium ammoniagenes	DSM 20306	416	0.786058	3016	0.111406	26.19	336	206	11	103	405	2587	2913	9.88e-12	70.1
Rv2523c	AcpS	GCA_000164115.1_01297	GCA_000164115.1	Corynebacterium ammoniagenes	DSM 20306	130	1.07692	153	0.915033	43.571	140	61	4	6	127	10	149	2.86e-30	108	AcpS
Rv2509	Cmr	GCA_000164115.1_01312	GCA_000164115.1	Corynebacterium ammoniagenes	DSM 20306	268	0.992537	266	1	46.992	266	141	0	1	266	1	266	2.09e-79	243	Cmr
Rv1483	FabG1	GCA_000164115.1_01527	GCA_000164115.1	Corynebacterium ammoniagenes	DSM 20306	247	1.06883	286	0.93007	27.444	266	155	6	13	242	20	283	5.48e-14	72.4
Rv3801c	FadD32	GCA_000164115.1_01684	GCA_000164115.1	Corynebacterium ammoniagenes	DSM 20306	637	0.67033	571	0.865149	23.077	494	264	16	64	508	54	480	4.23e-14	78.2
Rv2524c	Fas	GCA_000164115.1_01687	GCA_000164115.1	Corynebacterium ammoniagenes	DSM 20306	3069	0.989247	3062	1.02743	44.024	3146	1532	54	35	3061	17	3052	0	2301	Copy-2 Fas
Rv3800c	PKS	GCA_000164115.1_01687	GCA_000164115.1	Corynebacterium ammoniagenes	DSM 20306	1733	0.156376	3062	0.0891574	26.74	273	178	7	286	538	2692	2962	8.16e-14	80.5
Rv2246	KasB	GCA_000164115.1_01687	GCA_000164115.1	Corynebacterium ammoniagenes	DSM 20306	438	0.744292	3062	0.110712	27.139	339	196	12	127	427	2630	2955	2.47e-12	72
Rv2245	KasA	GCA_000164115.1_01687	GCA_000164115.1	Corynebacterium ammoniagenes	DSM 20306	416	0.713942	3062	0.0976486	25.753	299	200	7	103	381	2626	2922	1.72e-11	69.3
Rv1483	FabG1	GCA_000164115.1_01886	GCA_000164115.1	Corynebacterium ammoniagenes	DSM 20306	247	0.676113	252	0.662698	35.928	167	107	0	60	226	65	231	1.51e-24	100
Rv1483	FabG1	GCA_000164115.1_01887	GCA_000164115.1	Corynebacterium ammoniagenes	DSM 20306	247	0.761134	260	0.734615	35.079	191	115	5	58	242	66	253	2.11e-27	108
Rv1483	FabG1	GCA_000164115.1_02020	GCA_000164115.1	Corynebacterium ammoniagenes	DSM 20306	247	0.963563	252	0.944444	28.992	238	156	3	19	243	12	249	9.19e-24	98.2
Rv2794c	PptT	GCA_000164115.1_02475	GCA_000164115.1	Corynebacterium ammoniagenes	DSM 20306	227	0.837004	229	0.79476	42.708	192	98	4	35	224	34	215	1.74e-41	143	PptT
Rv2509	Cmr	GCA_000177535.2_00324	GCA_000177535.2	Corynebacterium resistens	DSM 45100	268	0.679104	276	0.666667	32.065	184	122	2	12	194	9	190	1.05e-10	63.2
Rv3801c	FadD32	GCA_000177535.2_00454	GCA_000177535.2	Corynebacterium resistens	DSM 45100	637	0.737834	527	1.08349	23.643	571	310	22	71	616	54	523	1.28e-16	85.9
Rv3801c	FadD32	GCA_000177535.2_00579	GCA_000177535.2	Corynebacterium resistens	DSM 45100	637	0.946625	618	1.01133	40.8	625	328	9	19	623	15	617	2.93e-141	427	FadD32
Rv3800c	PKS	GCA_000177535.2_00580	GCA_000177535.2	Corynebacterium resistens	DSM 45100	1733	0.941143	1694	1.02893	43.947	1743	829	29	19	1725	61	1691	0	1325	PKS
Rv2246	KasB	GCA_000177535.2_00580	GCA_000177535.2	Corynebacterium resistens	DSM 45100	438	0.952055	1694	0.25974	27.727	440	255	14	34	433	165	581	6.95e-26	114
Rv2245	KasA	GCA_000177535.2_00580	GCA_000177535.2	Corynebacterium resistens	DSM 45100	416	0.918269	1694	0.234947	28.643	398	243	10	36	408	197	578	5.98e-22	101
Rv2524c	Fas	GCA_000177535.2_00580	GCA_000177535.2	Corynebacterium resistens	DSM 45100	3069	0.0909091	1694	0.182409	27.184	309	183	12	2697	2993	310	588	1.54e-09	67
Rv3799c	AccD4	GCA_000177535.2_00581	GCA_000177535.2	Corynebacterium resistens	DSM 45100	522	0.980843	515	0.998058	55.837	514	224	3	10	522	4	515	0	568	AccD4
Rv3280	AccD5	GCA_000177535.2_00581	GCA_000177535.2	Corynebacterium resistens	DSM 45100	548	0.934307	515	1.0233	49.715	527	248	6	24	548	4	515	1.63e-168	489
Rv2247	AccD6	GCA_000177535.2_00581	GCA_000177535.2	Corynebacterium resistens	DSM 45100	473	0.983087	515	0.918447	36.364	473	274	7	18	471	39	503	2.68e-89	284
Rv2509	Cmr	GCA_000177535.2_00657	GCA_000177535.2	Corynebacterium resistens	DSM 45100	268	0.970149	281	0.935943	47.529	263	135	1	3	265	6	265	4.03e-77	237	Cmr
Rv2244	AcpM	GCA_000177535.2_00761	GCA_000177535.2	Corynebacterium resistens	DSM 45100	115	0.626087	124	0.580645	40.278	72	43	0	7	78	47	118	1.06e-10	57
Rv3285	AccA3	GCA_000177535.2_00787	GCA_000177535.2	Corynebacterium resistens	DSM 45100	600	0.978333	595	1.00168	52.852	596	266	6	11	600	8	594	0	580	Copy-2 AccA3
Rv1483	FabG1	GCA_000177535.2_00979	GCA_000177535.2	Corynebacterium resistens	DSM 45100	247	1.02429	457	0.553611	33.202	253	160	3	3	246	204	456	5.76e-31	121
Rv2509	Cmr	GCA_000177535.2_00979	GCA_000177535.2	Corynebacterium resistens	DSM 45100	268	0.701493	457	0.431072	32.487	197	116	5	6	194	213	400	3.42e-08	56.6
Rv2509	Cmr	GCA_000177535.2_01083	GCA_000177535.2	Corynebacterium resistens	DSM 45100	268	0.690299	252	0.757937	30.366	191	121	6	6	190	6	190	5.73e-11	63.9
Rv2794c	PptT	GCA_000177535.2_01307	GCA_000177535.2	Corynebacterium resistens	DSM 45100	227	0.969163	237	0.911392	39.912	228	117	7	4	223	16	231	2.41e-37	132	PptT
Rv1483	FabG1	GCA_000177535.2_01322	GCA_000177535.2	Corynebacterium resistens	DSM 45100	247	0.797571	279	0.706093	28.426	197	121	4	19	195	4	200	1.95e-14	73.6
Rv2509	Cmr	GCA_000177535.2_01322	GCA_000177535.2	Corynebacterium resistens	DSM 45100	268	0.720149	279	0.695341	26.804	194	130	3	12	194	3	195	3.63e-09	58.9
Rv2509	Cmr	GCA_000177535.2_01713	GCA_000177535.2	Corynebacterium resistens	DSM 45100	268	0.649254	240	0.795833	28.272	191	112	8	12	194	18	191	9.8e-09	57
Rv3801c	FadD32	GCA_000177535.2_01779	GCA_000177535.2	Corynebacterium resistens	DSM 45100	637	0.417582	549	0.582878	27.187	320	177	10	191	508	191	456	1.8e-16	85.5
Rv3285	AccA3	GCA_000177535.2_01783	GCA_000177535.2	Corynebacterium resistens	DSM 45100	600	0.721667	706	0.613314	46.882	433	227	2	12	441	3	435	1.87e-122	380
Rv3280	AccD5	GCA_000177535.2_01784	GCA_000177535.2	Corynebacterium resistens	DSM 45100	548	0.921533	524	1.00763	32.576	528	322	12	29	545	14	518	2.52e-70	237	Copy-3 AccD5
Rv3799c	AccD4	GCA_000177535.2_01784	GCA_000177535.2	Corynebacterium resistens	DSM 45100	522	0.950192	524	0.971374	32.024	509	315	9	13	503	12	507	5.96e-68	229
Rv2247	AccD6	GCA_000177535.2_01784	GCA_000177535.2	Corynebacterium resistens	DSM 45100	473	0.995772	524	0.923664	29.545	484	303	13	9	467	48	518	4.62e-53	189
Rv3280	AccD5	GCA_000177535.2_01859	GCA_000177535.2	Corynebacterium resistens	DSM 45100	548	0.888686	497	1.07445	45.88	534	236	7	21	548	11	497	2.14e-152	448	Copy-2 AccD5
Rv3799c	AccD4	GCA_000177535.2_01859	GCA_000177535.2	Corynebacterium resistens	DSM 45100	522	0.936782	497	1.05231	36.52	523	293	8	4	521	8	496	1.88e-100	313
Rv2247	AccD6	GCA_000177535.2_01859	GCA_000177535.2	Corynebacterium resistens	DSM 45100	473	0.868922	497	0.899396	33.11	447	249	10	41	473	87	497	2.64e-63	215
Rv3285	AccA3	GCA_000177535.2_01865	GCA_000177535.2	Corynebacterium resistens	DSM 45100	600	0.973333	593	1.00169	65.993	594	187	4	11	599	7	590	0	780	AccA3
Rv3801c	FadD32	GCA_000177535.2_02238	GCA_000177535.2	Corynebacterium resistens	DSM 45100	637	0.697017	582	0.917526	21.91	534	266	16	41	513	55	498	4.63e-15	81.3
Rv2509	Cmr	GCA_000183325.2_00117	GCA_000183325.2	Corynebacterium bovis	DSM 20582	268	0.970149	270	0.974074	50.951	263	126	1	3	265	7	266	4.92e-81	247	Cmr
Rv3285	AccA3	GCA_000183325.2_01007	GCA_000183325.2	Corynebacterium bovis	DSM 20582	600	0.976667	593	1.00506	68.289	596	174	4	9	599	7	592	0	805	AccA3
Rv3800c	PKS	GCA_000183325.2_01024	GCA_000183325.2	Corynebacterium bovis	DSM 20582	1733	0.0369302	71	0.901408	59.375	64	26	0	1246	1309	1	64	5.17e-18	82.4
Rv3800c	PKS	GCA_000183325.2_01025	GCA_000183325.2	Corynebacterium bovis	DSM 20582	1733	0.148298	319	0.808777	40.698	258	146	3	1471	1722	1	257	3.38e-56	201
Rv3799c	AccD4	GCA_000183325.2_01026	GCA_000183325.2	Corynebacterium bovis	DSM 20582	522	0.980843	530	0.971698	56.505	515	219	4	10	522	19	530	0	582	AccD4
Rv3280	AccD5	GCA_000183325.2_01026	GCA_000183325.2	Corynebacterium bovis	DSM 20582	548	0.934307	530	0.992453	47.719	526	260	5	24	548	19	530	3.39e-163	476
Rv2247	AccD6	GCA_000183325.2_01026	GCA_000183325.2	Corynebacterium bovis	DSM 20582	473	1.00846	530	0.903774	36.326	479	280	6	18	473	54	530	3.45e-94	297
Rv3801c	FadD32	GCA_000183325.2_01089	GCA_000183325.2	Corynebacterium bovis	DSM 20582	637	0.66248	424	1.01179	43.59	429	230	5	205	628	1	422	7.4e-103	321	FadD32
Rv2244	AcpM	GCA_000183325.2_01148	GCA_000183325.2	Corynebacterium bovis	DSM 20582	115	0.634783	158	0.462025	45.205	73	40	0	7	79	68	140	5.03e-13	63.9
CgAccE	AccE5	GCA_000183325.2_01489	GCA_000183325.2	Corynebacterium bovis	DSM 20582	82	0.792683	82	0.768293	32.308	65	42	1	13	77	12	74	2.15e-07	46.2	AccE5
Rv3280	AccD5	GCA_000183325.2_01490	GCA_000183325.2	Corynebacterium bovis	DSM 20582	548	1.00912	583	0.948542	51.175	553	246	6	20	548	31	583	0	543	AccD5
Rv3799c	AccD4	GCA_000183325.2_01490	GCA_000183325.2	Corynebacterium bovis	DSM 20582	522	1.05172	583	0.950257	39.711	554	288	8	10	522	35	583	9.23e-120	366
Rv2247	AccD6	GCA_000183325.2_01490	GCA_000183325.2	Corynebacterium bovis	DSM 20582	473	1.00634	583	0.821612	35.908	479	258	7	41	473	108	583	5.66e-80	261
Rv1483	FabG1	GCA_000183325.2_01550	GCA_000183325.2	Corynebacterium bovis	DSM 20582	247	0.967611	443	0.539503	32.218	239	153	3	12	241	199	437	3.75e-27	110
Rv2509	Cmr	GCA_000183325.2_01550	GCA_000183325.2	Corynebacterium bovis	DSM 20582	268	0.690299	443	0.440181	30.769	195	116	6	12	197	205	389	1.11e-08	58.2
Rv0636	HadB	GCA_000183325.2_01551	GCA_000183325.2	Corynebacterium bovis	DSM 20582	142	0.542254	316	0.268987	35.294	85	42	2	16	95	205	281	4.78e-06	47.4
Rv2509	Cmr	GCA_000183325.2_01585	GCA_000183325.2	Corynebacterium bovis	DSM 20582	268	0.779851	274	0.79562	33.028	218	110	9	4	194	16	224	6.87e-08	55.1
Rv3801c	FadD32	GCA_000183325.2_01590	GCA_000183325.2	Corynebacterium bovis	DSM 20582	637	0.722135	578	0.927336	23.507	536	287	17	41	529	45	504	3.64e-13	75.1
Rv1483	FabG1	GCA_000183325.2_01813	GCA_000183325.2	Corynebacterium bovis	DSM 20582	247	0.700405	263	0.661597	36.207	174	109	2	73	245	90	262	9.74e-24	98.6
Rv3801c	FadD32	GCA_000183325.2_01905	GCA_000183325.2	Corynebacterium bovis	DSM 20582	637	0.422292	525	0.63619	26.347	334	170	16	188	510	173	441	7.05e-11	67.8
Rv2794c	PptT	GCA_000183325.2_02046	GCA_000183325.2	Corynebacterium bovis	DSM 20582	227	0.784141	266	0.657895	40.86	186	91	6	40	217	68	242	2.57e-27	107	PptT
Rv2509	Cmr	GCA_000195815.1_00125	GCA_000195815.1	Corynebacterium diphtheriae	NCTC 13129	268	0.652985	258	0.728682	34.574	188	105	5	12	194	29	203	8.98e-10	60.5
Rv2509	Cmr	GCA_000195815.1_00146	GCA_000195815.1	Corynebacterium diphtheriae	NCTC 13129	268	0.880597	253	0.980237	27.823	248	160	8	13	253	12	247	4.02e-08	55.5
Rv3801c	FadD32	GCA_000195815.1_00368	GCA_000195815.1	Corynebacterium diphtheriae	NCTC 13129	637	0.712716	568	0.924296	22.667	525	293	17	26	508	25	478	1.52e-13	76.6
Rv3285	AccA3	GCA_000195815.1_00629	GCA_000195815.1	Corynebacterium diphtheriae	NCTC 13129	600	0.756667	1141	0.401402	43.013	458	247	5	7	454	11	464	1.49e-93	313
Rv3285	AccA3	GCA_000195815.1_00632	GCA_000195815.1	Corynebacterium diphtheriae	NCTC 13129	600	0.976667	594	0.996633	73.818	592	147	2	11	600	7	592	0	856	AccA3
CgAccE	AccE5	GCA_000195815.1_00641	GCA_000195815.1	Corynebacterium diphtheriae	NCTC 13129	82	0.878049	86	0.813953	51.389	72	33	1	11	82	17	86	1.27e-20	80.1	AccE5
Rv3280	AccD5	GCA_000195815.1_00642	GCA_000195815.1	Corynebacterium diphtheriae	NCTC 13129	548	0.970803	543	0.979742	74.06	532	137	1	18	548	12	543	0	818	AccD5
Rv3799c	AccD4	GCA_000195815.1_00642	GCA_000195815.1	Corynebacterium diphtheriae	NCTC 13129	522	1.01533	543	0.977901	47.646	531	263	5	6	522	14	543	1.01e-164	480
Rv2247	AccD6	GCA_000195815.1_00642	GCA_000195815.1	Corynebacterium diphtheriae	NCTC 13129	473	0.957717	543	0.839779	42.325	456	237	7	41	473	91	543	1.66e-118	360
Rv3280	AccD5	GCA_000195815.1_00644	GCA_000195815.1	Corynebacterium diphtheriae	NCTC 13129	548	0.959854	543	0.968692	65.589	526	180	1	24	548	18	543	0	726	Copy-2 AccD5
Rv3799c	AccD4	GCA_000195815.1_00644	GCA_000195815.1	Corynebacterium diphtheriae	NCTC 13129	522	1.00766	543	0.970534	46.11	527	269	5	10	522	18	543	8.2e-154	452
Rv2247	AccD6	GCA_000195815.1_00644	GCA_000195815.1	Corynebacterium diphtheriae	NCTC 13129	473	0.957717	543	0.839779	40.789	456	244	7	41	473	91	543	7.49e-111	340
Rv3280	AccD5	GCA_000195815.1_00720	GCA_000195815.1	Corynebacterium diphtheriae	NCTC 13129	548	0.936131	518	1.01544	49.62	526	251	5	24	548	6	518	3.2e-169	491	Copy-3 AccD5
Rv3799c	AccD4	GCA_000195815.1_00720	GCA_000195815.1	Corynebacterium diphtheriae	NCTC 13129	522	0.980843	518	1	45.946	518	264	7	15	522	7	518	3.92e-142	421
Rv2247	AccD6	GCA_000195815.1_00720	GCA_000195815.1	Corynebacterium diphtheriae	NCTC 13129	473	0.902748	518	0.830116	39.535	430	252	3	41	465	79	505	2.54e-102	317
Rv3285	AccA3	GCA_000195815.1_00722	GCA_000195815.1	Corynebacterium diphtheriae	NCTC 13129	600	0.116667	122	0.57377	44.286	70	39	0	530	599	52	121	2.85e-10	60.8
Rv3280	AccD5	GCA_000195815.1_00766	GCA_000195815.1	Corynebacterium diphtheriae	NCTC 13129	548	0.817518	501	0.962076	22.199	482	319	10	56	515	3	450	1.18e-12	73.2
Rv2247	AccD6	GCA_000195815.1_00766	GCA_000195815.1	Corynebacterium diphtheriae	NCTC 13129	473	0.87315	501	0.854291	24.065	428	287	13	33	437	39	451	1.13e-12	72.8
Rv3799c	AccD4	GCA_000195815.1_00766	GCA_000195815.1	Corynebacterium diphtheriae	NCTC 13129	522	0.770115	501	0.864271	23.326	433	281	14	77	489	50	451	1.53e-11	69.3
Rv2794c	PptT	GCA_000195815.1_01453	GCA_000195815.1	Corynebacterium diphtheriae	NCTC 13129	227	0.84141	230	0.795652	43.005	193	98	4	37	227	44	226	8.25e-41	141	PptT
Rv2509	Cmr	GCA_000195815.1_01795	GCA_000195815.1	Corynebacterium diphtheriae	NCTC 13129	268	0.988806	266	1	52.256	266	125	2	1	265	1	265	1.7e-85	258	Cmr
Rv2523c	AcpS	GCA_000195815.1_01830	GCA_000195815.1	Corynebacterium diphtheriae	NCTC 13129	130	0.969231	127	0.992126	42.857	126	71	1	3	127	1	126	4.37e-26	97.1	AcpS
Rv2524c	Fas	GCA_000195815.1_01831	GCA_000195815.1	Corynebacterium diphtheriae	NCTC 13129	3069	0.966113	2977	1.03359	50.829	3077	1372	45	17	3064	5	2969	0	2820	Fas
Rv2246	KasB	GCA_000195815.1_01831	GCA_000195815.1	Corynebacterium diphtheriae	NCTC 13129	438	0.952055	2977	0.144441	27.674	430	255	15	14	400	2437	2853	2.12e-13	75.5
Rv2245	KasA	GCA_000195815.1_01831	GCA_000195815.1	Corynebacterium diphtheriae	NCTC 13129	416	0.706731	2977	0.100101	28.188	298	188	8	103	378	2560	2853	7.64e-12	70.5
Rv3800c	PKS	GCA_000195815.1_01831	GCA_000195815.1	Corynebacterium diphtheriae	NCTC 13129	1733	0.233699	2977	0.141082	24.762	420	266	15	165	549	2497	2901	8.04e-08	60.8
Rv3800c	PKS	GCA_000195815.1_02149	GCA_000195815.1	Corynebacterium diphtheriae	NCTC 13129	1733	0.244662	2634	0.169324	36.996	446	249	11	118	553	8	431	1.48e-60	234
Rv3800c	PKS	GCA_000195815.1_02149	GCA_000195815.1	Corynebacterium diphtheriae	NCTC 13129	1733	0.238315	2634	0.173121	24.342	456	288	15	627	1068	439	851	8.08e-13	77
Rv2246	KasB	GCA_000195815.1_02149	GCA_000195815.1	Corynebacterium diphtheriae	NCTC 13129	438	0.591324	2634	0.101367	28.09	267	170	8	185	437	163	421	7.21e-14	77
Rv2245	KasA	GCA_000195815.1_02149	GCA_000195815.1	Corynebacterium diphtheriae	NCTC 13129	416	0.634615	2634	0.107441	25.442	283	165	9	154	409	152	415	3.24e-08	58.9
Rv3799c	AccD4	GCA_000195815.1_02176	GCA_000195815.1	Corynebacterium diphtheriae	NCTC 13129	522	0.988506	516	1.00194	53.965	517	235	3	8	522	1	516	0	554	AccD4
Rv3280	AccD5	GCA_000195815.1_02176	GCA_000195815.1	Corynebacterium diphtheriae	NCTC 13129	548	0.941606	516	1.02907	51.224	531	240	7	22	548	1	516	4.3e-171	496
Rv2247	AccD6	GCA_000195815.1_02176	GCA_000195815.1	Corynebacterium diphtheriae	NCTC 13129	473	0.97463	516	0.897287	36.501	463	272	7	18	460	38	498	2.65e-88	281
Rv3800c	PKS	GCA_000195815.1_02177	GCA_000195815.1	Corynebacterium diphtheriae	NCTC 13129	1733	0.909983	1586	1.0826	44.263	1717	806	24	18	1723	8	1584	0	1291	PKS
Rv2246	KasB	GCA_000195815.1_02177	GCA_000195815.1	Corynebacterium diphtheriae	NCTC 13129	438	0.586758	1586	0.167087	31.321	265	159	6	189	438	271	527	8.29e-26	113
Rv2245	KasA	GCA_000195815.1_02177	GCA_000195815.1	Corynebacterium diphtheriae	NCTC 13129	416	0.980769	1586	0.264817	27.143	420	263	14	28	416	120	527	2.5e-22	102
Rv2524c	Fas	GCA_000195815.1_02177	GCA_000195815.1	Corynebacterium diphtheriae	NCTC 13129	3069	0.0863473	1586	0.189155	27	300	175	11	2719	3009	272	536	2.15e-09	66.6
Rv3801c	FadD32	GCA_000195815.1_02178	GCA_000195815.1	Corynebacterium diphtheriae	NCTC 13129	637	0.926217	604	1.02815	41.224	621	317	10	15	618	11	600	4.13e-153	457	FadD32
Rv3285	AccA3	GCA_000296405.1_00394	GCA_000296405.1	Corynebacterium otitidis	ATCC 51513	600	0.958333	583	1.02058	53.445	595	251	5	12	600	9	583	0	589	Copy-2 AccA3
Rv3285	AccA3	GCA_000296405.1_01178	GCA_000296405.1	Corynebacterium otitidis	ATCC 51513	600	0.731667	1137	0.386983	43.409	440	244	3	5	440	2	440	1.46e-97	324
Rv3801c	FadD32	GCA_000296405.1_01254	GCA_000296405.1	Corynebacterium otitidis	ATCC 51513	637	0.822606	564	1.08865	24.919	614	339	29	37	618	29	552	3.3e-12	72
Rv2524c	Fas	GCA_000296405.1_01630	GCA_000296405.1	Corynebacterium otitidis	ATCC 51513	3069	0.980775	3030	1.02805	45.136	3115	1517	53	35	3062	13	3022	0	2289	Fas
Rv3800c	PKS	GCA_000296405.1_01630	GCA_000296405.1	Corynebacterium otitidis	ATCC 51513	1733	0.185228	3030	0.106601	26.935	323	214	7	265	567	2657	2977	9.55e-15	83.6
Rv2245	KasA	GCA_000296405.1_01630	GCA_000296405.1	Corynebacterium otitidis	ATCC 51513	416	0.800481	3030	0.111551	27.515	338	211	10	103	411	2612	2944	1.7e-12	72.4
Rv2246	KasB	GCA_000296405.1_01630	GCA_000296405.1	Corynebacterium otitidis	ATCC 51513	438	0.655251	3030	0.0980198	28.283	297	177	10	133	403	2622	2908	7.32e-12	70.9
Rv2523c	AcpS	GCA_000296405.1_01636	GCA_000296405.1	Corynebacterium otitidis	ATCC 51513	130	1	134	0.977612	39.695	131	75	3	3	130	5	134	3.86e-17	74.3	AcpS
Rv3285	AccA3	GCA_000296405.1_01637	GCA_000296405.1	Corynebacterium otitidis	ATCC 51513	600	0.973333	594	0.996633	61.486	592	217	2	12	600	11	594	0	688	AccA3
Rv3280	AccD5	GCA_000296405.1_01638	GCA_000296405.1	Corynebacterium otitidis	ATCC 51513	548	0.916058	502	1.00996	61.144	507	191	3	43	548	1	502	0	629	AccD5
Rv3799c	AccD4	GCA_000296405.1_01638	GCA_000296405.1	Corynebacterium otitidis	ATCC 51513	522	0.944444	502	0.998008	46.707	501	244	6	37	522	10	502	1.21e-144	427
Rv2247	AccD6	GCA_000296405.1_01638	GCA_000296405.1	Corynebacterium otitidis	ATCC 51513	473	0.947146	502	0.896414	42.889	450	238	7	41	473	55	502	2.02e-108	333
Rv1483	FabG1	GCA_000296405.1_01747	GCA_000296405.1	Corynebacterium otitidis	ATCC 51513	247	0.983806	456	0.535088	30.738	244	160	2	12	247	214	456	2.84e-19	88.6
Rv1483	FabG1	GCA_000296405.1_01762	GCA_000296405.1	Corynebacterium otitidis	ATCC 51513	247	1.00405	255	0.980392	30.8	250	154	4	10	242	4	251	6.36e-27	106
Rv2794c	PptT	GCA_000312345.1_00092	GCA_000312345.1	Corynebacterium timonense	5401744	227	0.85022	226	0.818584	40.513	195	104	4	35	227	32	216	6.29e-41	141	PptT
Rv1483	FabG1	GCA_000312345.1_00265	GCA_000312345.1	Corynebacterium timonense	5401744	247	1.02834	444	0.574324	32.157	255	162	4	2	246	190	443	4.98e-22	96.7
Rv3801c	FadD32	GCA_000312345.1_00421	GCA_000312345.1	Corynebacterium timonense	5401744	637	0.55416	501	0.868263	24.828	435	235	16	85	509	68	420	4.63e-17	87.4
Rv2509	Cmr	GCA_000312345.1_00529	GCA_000312345.1	Corynebacterium timonense	5401744	268	0.992537	268	0.992537	50.752	266	131	0	1	266	1	266	6.76e-84	254	Cmr
Rv1483	FabG1	GCA_000312345.1_00529	GCA_000312345.1	Corynebacterium timonense	5401744	247	0.740891	268	0.682836	29.508	183	119	3	12	184	6	188	4.84e-14	72.4
Rv1483	FabG1	GCA_000312345.1_00845	GCA_000312345.1	Corynebacterium timonense	5401744	247	0.728745	235	0.787234	32.432	185	113	5	14	191	1	180	7.46e-14	71.2
Rv3801c	FadD32	GCA_000312345.1_00994	GCA_000312345.1	Corynebacterium timonense	5401744	637	0.66248	578	0.842561	25.667	487	253	19	66	508	58	479	4.47e-12	71.6
Rv3801c	FadD32	GCA_000312345.1_00995	GCA_000312345.1	Corynebacterium timonense	5401744	637	0.645212	568	0.838028	23.109	476	262	17	72	508	63	473	5.46e-10	65.1
Rv3801c	FadD32	GCA_000312345.1_00996	GCA_000312345.1	Corynebacterium timonense	5401744	637	0.67033	572	0.853147	22.541	488	281	16	62	513	52	478	1.5e-14	79.7
Rv1483	FabG1	GCA_000312345.1_01327	GCA_000312345.1	Corynebacterium timonense	5401744	247	0.979757	295	0.830508	30.204	245	150	7	16	242	50	291	1.38e-20	90.5
Rv3285	AccA3	GCA_000312345.1_01350	GCA_000312345.1	Corynebacterium timonense	5401744	600	0.956667	580	1.01379	52.381	588	262	7	12	595	3	576	0	591	Copy-2 AccA3
Rv3285	AccA3	GCA_000312345.1_01557	GCA_000312345.1	Corynebacterium timonense	5401744	600	0.726667	1136	0.384683	46.453	437	228	3	9	440	5	440	6.31e-106	347
Rv3285	AccA3	GCA_000312345.1_01559	GCA_000312345.1	Corynebacterium timonense	5401744	600	0.976667	586	1.01536	69.916	595	167	2	9	600	1	586	0	798	AccA3
CgAccE	AccE5	GCA_000312345.1_01564	GCA_000312345.1	Corynebacterium timonense	5401744	82	0.829268	67	0.955224	47.059	68	32	2	15	82	4	67	4.05e-13	60.5	AccE5
Rv3280	AccD5	GCA_000312345.1_01565	GCA_000312345.1	Corynebacterium timonense	5401744	548	0.917883	504	1.05754	47.467	533	250	5	16	548	2	504	6.87e-153	449	Copy-2 AccD5
Rv3799c	AccD4	GCA_000312345.1_01565	GCA_000312345.1	Corynebacterium timonense	5401744	522	0.965517	504	1.04762	39.773	528	288	9	1	522	1	504	4.35e-107	331
Rv2247	AccD6	GCA_000312345.1_01565	GCA_000312345.1	Corynebacterium timonense	5401744	473	0.915433	504	0.89881	37.307	453	250	7	35	473	72	504	1.8e-75	247
Rv2524c	Fas	GCA_000312345.1_01598	GCA_000312345.1	Corynebacterium timonense	5401744	3069	0.416748	2983	0.440831	49.658	1315	609	21	1770	3067	1702	2980	0	1112	Fas
Rv2246	KasB	GCA_000312345.1_01598	GCA_000312345.1	Corynebacterium timonense	5401744	438	0.497717	2983	0.074757	32.287	223	131	8	133	340	2575	2792	5.62e-12	71.2
Rv3800c	PKS	GCA_000312345.1_01598	GCA_000312345.1	Corynebacterium timonense	5401744	1733	0.155799	2983	0.0911834	26.103	272	181	6	286	539	2631	2900	3.08e-09	65.5
Rv2245	KasA	GCA_000312345.1_01598	GCA_000312345.1	Corynebacterium timonense	5401744	416	0.706731	2983	0.0998994	27.181	298	191	8	103	378	2565	2858	4.98e-10	64.7
Rv3280	AccD5	GCA_000312345.1_01599	GCA_000312345.1	Corynebacterium timonense	5401744	548	0.958029	541	0.979667	62.453	530	190	3	23	548	17	541	0	677	AccD5
Rv3799c	AccD4	GCA_000312345.1_01599	GCA_000312345.1	Corynebacterium timonense	5401744	522	1.00575	541	0.972274	47.148	526	265	4	9	522	17	541	2.83e-154	453
Rv2247	AccD6	GCA_000312345.1_01599	GCA_000312345.1	Corynebacterium timonense	5401744	473	1.02748	541	0.903882	39.673	489	256	8	21	473	56	541	4.72e-106	328
Rv2523c	AcpS	GCA_000312345.1_01600	GCA_000312345.1	Corynebacterium timonense	5401744	130	0.938462	131	0.946565	41.129	124	69	3	6	127	3	124	2.19e-15	69.7	AcpS
Rv2509	Cmr	GCA_000312345.1_01689	GCA_000312345.1	Corynebacterium timonense	5401744	268	0.660448	210	0.92381	30.928	194	112	8	11	199	3	179	2.84e-10	61.2
Rv3799c	AccD4	GCA_000312345.1_02008	GCA_000312345.1	Corynebacterium timonense	5401744	522	0.980843	513	1.00585	54.264	516	229	4	10	522	2	513	0	555	AccD4
Rv3280	AccD5	GCA_000312345.1_02008	GCA_000312345.1	Corynebacterium timonense	5401744	548	0.934307	513	1.03119	50.473	529	241	7	24	548	2	513	6.36e-173	501
Rv2247	AccD6	GCA_000312345.1_02008	GCA_000312345.1	Corynebacterium timonense	5401744	473	0.900634	513	0.834308	39.486	428	249	5	41	460	70	495	4.1e-94	296
Rv3800c	PKS	GCA_000312345.1_02009	GCA_000312345.1	Corynebacterium timonense	5401744	1733	0.908829	1576	1.09898	43.533	1732	796	30	18	1724	1	1575	0	1251	PKS
Rv2246	KasB	GCA_000312345.1_02009	GCA_000312345.1	Corynebacterium timonense	5401744	438	0.929224	1576	0.271574	29.907	428	241	17	46	435	110	516	2.65e-25	112
Rv2245	KasA	GCA_000312345.1_02009	GCA_000312345.1	Corynebacterium timonense	5401744	416	0.701923	1576	0.193528	31.148	305	175	9	126	408	220	511	4.6e-22	101
Rv2524c	Fas	GCA_000312345.1_02009	GCA_000312345.1	Corynebacterium timonense	5401744	3069	0.0915608	1576	0.201142	28.391	317	184	12	2693	3002	243	523	2.08e-12	76.6
Rv3801c	FadD32	GCA_000312345.1_02010	GCA_000312345.1	Corynebacterium timonense	5401744	637	0.872841	602	0.973422	38.567	586	323	7	42	620	43	598	1.14e-131	402	FadD32
Rv2509	Cmr	GCA_000312345.1_02014	GCA_000312345.1	Corynebacterium timonense	5401744	268	0.761194	277	0.783394	33.641	217	130	6	12	227	5	208	1.25e-16	80.1
Rv1483	FabG1	GCA_000312345.1_02014	GCA_000312345.1	Corynebacterium timonense	5401744	247	0.744939	277	0.66787	30.811	185	124	2	19	200	6	189	1.31e-15	76.6
Rv1483	FabG1	GCA_000312345.1_02085	GCA_000312345.1	Corynebacterium timonense	5401744	247	0.740891	248	0.754032	37.968	187	111	3	61	246	66	248	1.4e-26	105
Rv1483	FabG1	GCA_000312345.1_02086	GCA_000312345.1	Corynebacterium timonense	5401744	247	0.97166	247	0.987854	32.787	244	146	5	16	245	2	241	1.07e-29	114
Rv2509	Cmr	GCA_000344785.1_00483	GCA_000344785.1	"Corynebacterium callunae"	DSM 20147	268	0.649254	269	0.672862	27.072	181	125	2	13	193	8	181	1.04e-10	63.2
Rv3285	AccA3	GCA_000344785.1_00664	GCA_000344785.1	"Corynebacterium callunae"	DSM 20147	600	0.755	1140	0.398246	44.053	454	246	5	1	447	1	453	3.36e-106	347
Rv3285	AccA3	GCA_000344785.1_00668	GCA_000344785.1	"Corynebacterium callunae"	DSM 20147	600	0.975	591	1	71.912	591	159	3	11	600	7	591	0	845	AccA3
CgAccE	AccE5	GCA_000344785.1_00673	GCA_000344785.1	Corynebacterium callunae	DSM 20147	82	1	79	1	57.317	82	32	2	1	82	1	79	7.04e-21	80.5	AccE5
Rv3280	AccD5	GCA_000344785.1_00674	GCA_000344785.1	"Corynebacterium callunae"	DSM 20147	548	0.976277	537	0.996276	65.047	535	186	1	15	548	3	537	0	730	Copy-2 AccD5
Rv3799c	AccD4	GCA_000344785.1_00674	GCA_000344785.1	"Corynebacterium callunae"	DSM 20147	522	1.01916	537	0.992551	45.403	533	276	5	4	522	6	537	1.2e-151	446
Rv2247	AccD6	GCA_000344785.1_00674	GCA_000344785.1	"Corynebacterium callunae"	DSM 20147	473	1.03171	537	0.914339	38.086	491	263	10	21	473	50	537	3.54e-104	323
Rv3280	AccD5	GCA_000344785.1_00675	GCA_000344785.1	"Corynebacterium callunae"	DSM 20147	548	0.965328	543	0.974217	67.486	529	171	1	21	548	15	543	0	739	AccD5
Rv3799c	AccD4	GCA_000344785.1_00675	GCA_000344785.1	"Corynebacterium callunae"	DSM 20147	522	1.01533	543	0.977901	45.763	531	273	5	6	522	14	543	3.75e-155	456
Rv2247	AccD6	GCA_000344785.1_00675	GCA_000344785.1	"Corynebacterium callunae"	DSM 20147	473	0.957717	543	0.845304	41.83	459	235	8	41	473	91	543	4.24e-113	346
Rv2524c	Fas	GCA_000344785.1_00838	GCA_000344785.1	"Corynebacterium callunae"	DSM 20147	3069	0.961551	2966	1.03844	45.065	3080	1519	48	32	3067	14	2964	0	2305	Copy-2 Fas
Rv3800c	PKS	GCA_000344785.1_00838	GCA_000344785.1	"Corynebacterium callunae"	DSM 20147	1733	0.163301	2966	0.0967633	27.526	287	184	7	265	531	2594	2876	2.01e-14	82.4
Rv2246	KasB	GCA_000344785.1_00838	GCA_000344785.1	"Corynebacterium callunae"	DSM 20147	438	0.652968	2966	0.0991234	27.891	294	180	8	133	402	2559	2844	3.13e-13	75.1
Rv2245	KasA	GCA_000344785.1_00838	GCA_000344785.1	"Corynebacterium callunae"	DSM 20147	416	0.711538	2966	0.101146	26	300	196	7	103	380	2549	2844	1.34e-11	69.7
Rv0636	HadB	GCA_000344785.1_00838	GCA_000344785.1	"Corynebacterium callunae"	DSM 20147	142	0.246479	2966	0.0118004	60	35	14	0	26	60	1157	1191	5.64e-06	47.4
Rv2509	Cmr	GCA_000344785.1_01285	GCA_000344785.1	"Corynebacterium callunae"	DSM 20147	268	0.66791	280	0.657143	28.804	184	124	2	13	194	8	186	1.49e-12	68.6
Rv2794c	PptT	GCA_000344785.1_01725	GCA_000344785.1	Corynebacterium callunae	DSM 20147	227	0.828194	218	0.825688	46.316	190	90	4	35	222	33	212	7.76e-44	149	PptT
Rv2509	Cmr	GCA_000344785.1_01917	GCA_000344785.1	"Corynebacterium callunae"	DSM 20147	268	0.66791	238	0.810924	36.269	193	108	5	12	203	9	187	1.09e-10	62.8
Rv2244	AcpM	GCA_000344785.1_01959	GCA_000344785.1	"Corynebacterium callunae"	DSM 20147	115	0.582609	124	0.540323	41.791	67	39	0	12	78	53	119	1.78e-13	64.3
Rv1483	FabG1	GCA_000344785.1_02091	GCA_000344785.1	"Corynebacterium callunae"	DSM 20147	247	1.02429	276	0.942029	29.231	260	147	9	13	242	21	273	4.85e-16	77.8
Rv2509	Cmr	GCA_000344785.1_02118	GCA_000344785.1	"Corynebacterium callunae"	DSM 20147	268	0.656716	242	0.760331	30.435	184	119	5	12	194	13	188	5.67e-11	63.5
Rv2509	Cmr	GCA_000344785.1_02146	GCA_000344785.1	"Corynebacterium callunae"	DSM 20147	268	0.992537	266	1	51.504	266	129	0	1	266	1	266	5.33e-89	267	Cmr
Rv2523c	AcpS	GCA_000344785.1_02164	GCA_000344785.1	"Corynebacterium callunae"	DSM 20147	130	1.02308	134	1	44.776	134	65	5	3	128	1	133	1.92e-28	103	AcpS
Rv2524c	Fas	GCA_000344785.1_02168	GCA_000344785.1	"Corynebacterium callunae"	DSM 20147	3069	0.967742	2995	1.02237	50.882	3062	1383	37	32	3064	20	2989	0	2810	Fas
Rv2246	KasB	GCA_000344785.1_02168	GCA_000344785.1	"Corynebacterium callunae"	DSM 20147	438	0.753425	2995	0.112855	28.107	338	205	9	127	434	2579	2908	1.84e-14	79
Rv2245	KasA	GCA_000344785.1_02168	GCA_000344785.1	"Corynebacterium callunae"	DSM 20147	416	0.786058	2995	0.112187	27.976	336	200	8	103	405	2575	2901	2.18e-13	75.1
Rv3800c	PKS	GCA_000344785.1_02168	GCA_000344785.1	"Corynebacterium callunae"	DSM 20147	1733	0.155222	2995	0.090818	26.838	272	178	7	286	539	2641	2909	1.89e-10	69.3
Rv1483	FabG1	GCA_000344785.1_02185	GCA_000344785.1	"Corynebacterium callunae"	DSM 20147	247	1.00405	255	0.996078	31.496	254	147	7	10	242	4	251	6.31e-21	90.9
Rv3799c	AccD4	GCA_000344785.1_02496	GCA_000344785.1	"Corynebacterium callunae"	DSM 20147	522	0.980843	516	0.996124	54.28	514	232	3	10	522	5	516	0	567	AccD4
Rv3280	AccD5	GCA_000344785.1_02496	GCA_000344785.1	"Corynebacterium callunae"	DSM 20147	548	0.934307	516	1.01938	48.669	526	255	7	24	548	5	516	1.04e-164	480
Rv2247	AccD6	GCA_000344785.1_02496	GCA_000344785.1	"Corynebacterium callunae"	DSM 20147	473	0.970402	516	0.891473	35.652	460	278	6	18	460	40	498	1.51e-91	290
Rv3800c	PKS	GCA_000344785.1_02497	GCA_000344785.1	"Corynebacterium callunae"	DSM 20147	1733	0.924409	1607	1.07778	42.436	1732	849	27	9	1722	2	1603	0	1209	PKS
Rv2246	KasB	GCA_000344785.1_02497	GCA_000344785.1	"Corynebacterium callunae"	DSM 20147	438	0.96347	1607	0.27318	28.474	439	263	13	34	438	112	533	5.11e-31	129
Rv2245	KasA	GCA_000344785.1_02497	GCA_000344785.1	"Corynebacterium callunae"	DSM 20147	416	0.980769	1607	0.258867	26.683	416	270	9	28	416	126	533	2.23e-26	114
Rv2524c	Fas	GCA_000344785.1_02497	GCA_000344785.1	"Corynebacterium callunae"	DSM 20147	3069	0.110134	1607	0.231487	25	372	231	15	2585	2942	153	490	7.31e-08	61.6
Rv3801c	FadD32	GCA_000344785.1_02498	GCA_000344785.1	"Corynebacterium callunae"	DSM 20147	637	0.949765	620	1.00968	42.492	626	318	6	15	619	11	615	1.28e-160	476	FadD32
Rv2509	Cmr	GCA_000372085.1_00046	GCA_000372085.1	Corynebacterium capitovis	DSM 44611	268	0.992537	268	0.992537	51.504	266	129	0	1	266	1	266	4.81e-87	262	Cmr
Rv3801c	FadD32	GCA_000372085.1_00102	GCA_000372085.1	Corynebacterium capitovis	DSM 44611	637	0.55573	523	0.837476	23.516	438	239	18	84	509	85	438	3.43e-13	75.1
Rv1483	FabG1	GCA_000372085.1_00181	GCA_000372085.1	Corynebacterium capitovis	DSM 44611	247	1.01215	254	0.988189	29.482	251	158	5	14	246	5	254	5.78e-16	77.4
Rv1483	FabG1	GCA_000372085.1_00237	GCA_000372085.1	Corynebacterium capitovis	DSM 44611	247	0.987854	444	0.551802	32.245	245	155	4	12	246	200	443	1.51e-24	103
Rv2794c	PptT	GCA_000372085.1_00398	GCA_000372085.1	Corynebacterium capitovis	DSM 44611	227	0.837004	226	0.80531	44.792	192	94	4	35	224	32	213	2.69e-45	152	PptT
Rv2509	Cmr	GCA_000372085.1_00828	GCA_000372085.1	Corynebacterium capitovis	DSM 44611	268	0.768657	254	0.858268	29.358	218	134	6	16	225	15	220	1.3e-08	57
Rv3801c	FadD32	GCA_000372085.1_00944	GCA_000372085.1	Corynebacterium capitovis	DSM 44611	637	0.717425	571	0.921191	24.335	526	286	18	26	508	25	481	7.06e-16	84
Rv3801c	FadD32	GCA_000372085.1_00945	GCA_000372085.1	Corynebacterium capitovis	DSM 44611	637	0.66562	576	0.84375	23.663	486	272	16	60	508	50	473	2.6e-14	79
Rv3285	AccA3	GCA_000372085.1_01166	GCA_000372085.1	Corynebacterium capitovis	DSM 44611	600	0.736667	1139	0.389816	45.946	444	232	5	3	440	2	443	1.17e-102	338
Rv3285	AccA3	GCA_000372085.1_01167	GCA_000372085.1	Corynebacterium capitovis	DSM 44611	600	0.966667	584	1.00856	69.44	589	171	1	12	600	5	584	0	800	AccA3
CgAccE	AccE5	GCA_000372085.1_01174	GCA_000372085.1	Corynebacterium capitovis	DSM 44611	82	0.829268	69	0.956522	44.118	68	36	1	15	82	4	69	1.28e-13	61.6	AccE5
Rv3280	AccD5	GCA_000372085.1_01175	GCA_000372085.1	Corynebacterium capitovis	DSM 44611	548	0.905109	497	1.07243	45.216	533	255	6	16	548	2	497	1.51e-155	456	Copy-2 AccD5
Rv3799c	AccD4	GCA_000372085.1_01175	GCA_000372085.1	Corynebacterium capitovis	DSM 44611	522	0.952107	497	1.06237	38.636	528	287	11	1	522	1	497	1.15e-107	332
Rv2247	AccD6	GCA_000372085.1_01175	GCA_000372085.1	Corynebacterium capitovis	DSM 44611	473	0.968288	497	0.963783	37.161	479	254	10	21	473	40	497	2.49e-75	247
Rv2524c	Fas	GCA_000372085.1_01192	GCA_000372085.1	Corynebacterium capitovis	DSM 44611	3069	0.969697	2992	1.03643	44.373	3101	1532	54	35	3067	14	2989	0	2220	Fas
Rv2246	KasB	GCA_000372085.1_01192	GCA_000372085.1	Corynebacterium capitovis	DSM 44611	438	0.680365	2992	0.101939	29.18	305	186	11	123	404	2574	2871	9.56e-13	73.6
Rv2245	KasA	GCA_000372085.1_01192	GCA_000372085.1	Corynebacterium capitovis	DSM 44611	416	0.716346	2992	0.100602	27.907	301	193	8	103	382	2574	2871	1.27e-12	72.8
Rv3800c	PKS	GCA_000372085.1_01192	GCA_000372085.1	Corynebacterium capitovis	DSM 44611	1733	0.155799	2992	0.0915775	25.547	274	180	7	286	539	2640	2909	6.56e-11	70.9
Rv3280	AccD5	GCA_000372085.1_01193	GCA_000372085.1	Corynebacterium capitovis	DSM 44611	548	0.958029	541	0.979667	63.396	530	185	3	23	548	17	541	0	683	AccD5
Rv3799c	AccD4	GCA_000372085.1_01193	GCA_000372085.1	Corynebacterium capitovis	DSM 44611	522	1.00575	541	0.972274	47.338	526	264	5	9	522	17	541	1.38e-157	462
Rv2247	AccD6	GCA_000372085.1_01193	GCA_000372085.1	Corynebacterium capitovis	DSM 44611	473	0.953488	541	0.841035	41.099	455	242	8	41	473	91	541	2.39e-104	323
Rv2523c	AcpS	GCA_000372085.1_01194	GCA_000372085.1	Corynebacterium capitovis	DSM 44611	130	0.976923	138	0.934783	41.085	129	72	3	3	129	1	127	8.01e-16	71.2	AcpS
Rv2509	Cmr	GCA_000372085.1_01272	GCA_000372085.1	Corynebacterium capitovis	DSM 44611	268	0.656716	209	0.904306	32.804	189	113	7	12	199	4	179	3.16e-12	66.6
Rv1483	FabG1	GCA_000372085.1_01546	GCA_000372085.1	Corynebacterium capitovis	DSM 44611	247	0.967611	248	0.975806	31.818	242	149	6	17	245	7	245	1.11e-15	76.6
Rv1483	FabG1	GCA_000372085.1_01554	GCA_000372085.1	Corynebacterium capitovis	DSM 44611	247	0.979757	294	0.840136	27.935	247	153	7	16	242	49	290	2.3e-14	73.6
Rv3285	AccA3	GCA_000372085.1_01570	GCA_000372085.1	Corynebacterium capitovis	DSM 44611	600	0.958333	577	1.02253	51.017	590	273	6	12	600	3	577	0	588	Copy-2 AccA3
Rv3799c	AccD4	GCA_000372085.1_01847	GCA_000372085.1	Corynebacterium capitovis	DSM 44611	522	0.980843	513	1.00975	53.282	518	231	5	10	522	2	513	0	553	AccD4
Rv3280	AccD5	GCA_000372085.1_01847	GCA_000372085.1	Corynebacterium capitovis	DSM 44611	548	0.934307	513	1.03119	49.716	529	245	7	24	548	2	513	1.76e-170	494
Rv2247	AccD6	GCA_000372085.1_01847	GCA_000372085.1	Corynebacterium capitovis	DSM 44611	473	0.900634	513	0.836257	39.161	429	249	6	41	460	70	495	3.97e-94	296
Rv3800c	PKS	GCA_000372085.1_01848	GCA_000372085.1	Corynebacterium capitovis	DSM 44611	1733	0.908252	1579	1.0912	42.31	1723	825	32	22	1724	5	1578	0	1187	PKS
Rv2246	KasB	GCA_000372085.1_01848	GCA_000372085.1	Corynebacterium capitovis	DSM 44611	438	0.936073	1579	0.272324	29.767	430	245	15	46	438	110	519	1.16e-26	116
Rv2245	KasA	GCA_000372085.1_01848	GCA_000372085.1	Corynebacterium capitovis	DSM 44611	416	0.721154	1579	0.19886	30.892	314	180	9	126	416	220	519	1.02e-24	109
Rv2524c	Fas	GCA_000372085.1_01848	GCA_000372085.1	Corynebacterium capitovis	DSM 44611	3069	0.0892799	1579	0.19126	26.821	302	187	10	2693	2988	243	516	1.28e-10	70.9
Rv3801c	FadD32	GCA_000372085.1_01849	GCA_000372085.1	Corynebacterium capitovis	DSM 44611	637	0.872841	602	0.975083	39.864	587	314	9	42	620	43	598	3.23e-137	416	FadD32
Rv2509	Cmr	GCA_000372085.1_01853	GCA_000372085.1	Corynebacterium capitovis	DSM 44611	268	0.768657	280	0.792857	31.982	222	131	6	12	229	20	225	8.35e-17	80.5
Rv1483	FabG1	GCA_000372085.1_01853	GCA_000372085.1	Corynebacterium capitovis	DSM 44611	247	0.777328	280	0.703571	29.442	197	127	4	8	197	14	205	9.57e-16	77
Rv2509	Cmr	GCA_000372385.1_00122	GCA_000372385.1	Corynebacterium ciconiae	DSM 44920	268	0.664179	254	0.732283	31.72	186	116	4	12	194	23	200	3.9e-08	55.5
Rv3801c	FadD32	GCA_000372385.1_00248	GCA_000372385.1	Corynebacterium ciconiae	DSM 44920	637	0.88697	609	0.968801	40.678	590	314	5	41	619	42	606	1.85e-147	442	FadD32
Rv3800c	PKS	GCA_000372385.1_00249	GCA_000372385.1	Corynebacterium ciconiae	DSM 44920	1733	0.924409	1611	1.07325	43.493	1729	827	28	18	1723	10	1611	0	1292	PKS
Rv2246	KasB	GCA_000372385.1_00249	GCA_000372385.1	Corynebacterium ciconiae	DSM 44920	438	0.83105	1611	0.238982	28.312	385	228	14	81	438	174	537	2.71e-22	102
Rv2245	KasA	GCA_000372385.1_00249	GCA_000372385.1	Corynebacterium ciconiae	DSM 44920	416	0.875	1611	0.237741	26.371	383	236	11	61	416	174	537	1.58e-19	94
Rv2524c	Fas	GCA_000372385.1_00249	GCA_000372385.1	Corynebacterium ciconiae	DSM 44920	3069	0.109808	1611	0.229671	26.486	370	224	16	2594	2948	164	500	9.37e-11	71.2
Rv3799c	AccD4	GCA_000372385.1_00250	GCA_000372385.1	Corynebacterium ciconiae	DSM 44920	522	0.980843	513	1.00195	51.362	514	247	3	10	522	2	513	0	535	AccD4
Rv3280	AccD5	GCA_000372385.1_00250	GCA_000372385.1	Corynebacterium ciconiae	DSM 44920	548	0.934307	513	1.02534	48.099	526	258	6	24	548	2	513	1.04e-160	469
Rv2247	AccD6	GCA_000372385.1_00250	GCA_000372385.1	Corynebacterium ciconiae	DSM 44920	473	0.938689	513	0.873294	37.723	448	260	10	41	473	70	513	3.8e-89	283
Rv1483	FabG1	GCA_000372385.1_00299	GCA_000372385.1	Corynebacterium ciconiae	DSM 44920	247	0.979757	254	0.980315	30.924	249	143	7	19	245	10	251	3.84e-20	88.6
Rv1483	FabG1	GCA_000372385.1_00359	GCA_000372385.1	Corynebacterium ciconiae	DSM 44920	247	0.91498	258	0.922481	33.193	238	136	4	16	242	24	249	8.66e-33	122
Rv3801c	FadD32	GCA_000372385.1_00541	GCA_000372385.1	Corynebacterium ciconiae	DSM 44920	637	0.656201	466	1.16094	23.29	541	283	19	85	616	49	466	9.9e-13	73.6
Rv2524c	Fas	GCA_000372385.1_00563	GCA_000372385.1	Corynebacterium ciconiae	DSM 44920	3069	0.97654	3024	1.02414	49.952	3097	1396	46	22	3064	20	3016	0	2670	Fas
Rv3800c	PKS	GCA_000372385.1_00563	GCA_000372385.1	Corynebacterium ciconiae	DSM 44920	1733	0.231391	3024	0.133929	23.704	405	277	8	163	539	2535	2935	1.41e-10	69.7
Rv2246	KasB	GCA_000372385.1_00563	GCA_000372385.1	Corynebacterium ciconiae	DSM 44920	438	0.648402	3024	0.0949074	29.965	287	179	8	133	400	2610	2893	2.22e-11	69.3
Rv2245	KasA	GCA_000372385.1_00563	GCA_000372385.1	Corynebacterium ciconiae	DSM 44920	416	0.706731	3024	0.0988757	26.756	299	191	7	103	378	2600	2893	9.2e-09	60.8
Rv2523c	AcpS	GCA_000372385.1_00564	GCA_000372385.1	Corynebacterium ciconiae	DSM 44920	130	1.09231	177	0.80226	45.07	142	63	4	1	127	30	171	3.2e-26	99	AcpS
Rv2509	Cmr	GCA_000372385.1_00583	GCA_000372385.1	Corynebacterium ciconiae	DSM 44920	268	0.992537	266	1	53.759	266	123	0	1	266	1	266	2.26e-92	275	Cmr
Rv3801c	FadD32	GCA_000372385.1_00676	GCA_000372385.1	Corynebacterium ciconiae	DSM 44920	637	0.33124	612	0.352941	26.389	216	123	8	83	267	69	279	1.84e-06	53.9
Rv2244	AcpM	GCA_000372385.1_00712	GCA_000372385.1	Corynebacterium ciconiae	DSM 44920	115	0.591304	104	0.653846	33.824	68	45	0	12	79	32	99	1.38e-07	48.5
Rv3800c	PKS	GCA_000372385.1_00845	GCA_000372385.1	Corynebacterium ciconiae	DSM 44920	1733	0.258511	2964	0.157557	30.193	467	278	14	119	556	8	455	5.62e-44	179
Rv3800c	PKS	GCA_000372385.1_00845	GCA_000372385.1	Corynebacterium ciconiae	DSM 44920	1733	0.0952106	2964	0.055668	30.303	165	93	3	1432	1574	2626	2790	5.82e-12	74.3
Rv2246	KasB	GCA_000372385.1_00845	GCA_000372385.1	Corynebacterium ciconiae	DSM 44920	438	0.589041	2964	0.0894062	25.66	265	177	7	185	436	172	429	1.3e-11	70.1
Rv3800c	PKS	GCA_000372385.1_00845	GCA_000372385.1	Corynebacterium ciconiae	DSM 44920	1733	0.11483	2964	0.0695007	28.155	206	134	7	781	979	618	816	1.38e-08	63.2
Rv2245	KasA	GCA_000372385.1_00845	GCA_000372385.1	Corynebacterium ciconiae	DSM 44920	416	0.762019	2964	0.109649	24.615	325	216	12	111	414	113	429	1.69e-08	59.7
Rv3801c	FadD32	GCA_000372385.1_00849	GCA_000372385.1	Corynebacterium ciconiae	DSM 44920	637	0.634223	1934	0.237849	23.261	460	284	18	66	512	604	1007	6.11e-06	52.8
Rv3801c	FadD32	GCA_000372385.1_00897	GCA_000372385.1	Corynebacterium ciconiae	DSM 44920	637	0.594976	546	0.820513	22.321	448	255	15	85	508	64	442	3.53e-15	81.6
Rv3280	AccD5	GCA_000372385.1_01029	GCA_000372385.1	Corynebacterium ciconiae	DSM 44920	548	0.771898	510	0.864706	21.769	441	303	11	55	471	2	424	4.36e-13	74.3
Rv3799c	AccD4	GCA_000372385.1_01029	GCA_000372385.1	Corynebacterium ciconiae	DSM 44920	522	0.781609	510	0.829412	22.222	423	279	11	41	428	2	409	3.15e-11	68.6
Rv3801c	FadD32	GCA_000372385.1_01169	GCA_000372385.1	Corynebacterium ciconiae	DSM 44920	637	0.682889	578	0.863322	23.848	499	271	19	59	512	55	489	6.57e-15	80.9
Rv3285	AccA3	GCA_000372385.1_01798	GCA_000372385.1	Corynebacterium ciconiae	DSM 44920	600	0.723333	1136	0.382923	43.678	435	239	4	12	441	10	443	1.43e-94	316
Rv3285	AccA3	GCA_000372385.1_01799	GCA_000372385.1	Corynebacterium ciconiae	DSM 44920	600	0.976667	592	1	73.649	592	148	2	11	600	7	592	0	863	AccA3
CgAccE	AccE5	GCA_000372385.1_01810	GCA_000372385.1	Corynebacterium ciconiae	DSM 44920	82	0.987805	89	0.88764	60.494	81	30	1	2	82	11	89	6.1e-22	83.6	AccE5
Rv3280	AccD5	GCA_000372385.1_01811	GCA_000372385.1	Corynebacterium ciconiae	DSM 44920	548	0.965328	541	0.977819	71.645	529	149	1	21	548	13	541	0	793	AccD5
Rv3799c	AccD4	GCA_000372385.1_01811	GCA_000372385.1	Corynebacterium ciconiae	DSM 44920	522	1.01916	541	0.985213	47.092	533	267	5	4	522	10	541	3.53e-164	478
Rv2247	AccD6	GCA_000372385.1_01811	GCA_000372385.1	Corynebacterium ciconiae	DSM 44920	473	1.03171	541	0.907579	40.53	491	251	8	21	473	54	541	2.73e-121	367
Rv3280	AccD5	GCA_000372385.1_01812	GCA_000372385.1	Corynebacterium ciconiae	DSM 44920	548	0.952555	595	0.884034	64.068	526	184	2	24	548	74	595	0	691	Copy-2 AccD5
Rv3799c	AccD4	GCA_000372385.1_01812	GCA_000372385.1	Corynebacterium ciconiae	DSM 44920	522	1	595	0.878992	46.463	523	269	5	10	522	74	595	3.03e-153	452
Rv2247	AccD6	GCA_000372385.1_01812	GCA_000372385.1	Corynebacterium ciconiae	DSM 44920	473	0.94926	595	0.757983	40.576	451	248	7	41	473	147	595	6.79e-105	327
Rv3280	AccD5	GCA_000372385.1_01885	GCA_000372385.1	Corynebacterium ciconiae	DSM 44920	548	0.943431	520	1.01923	48.679	530	256	5	21	547	3	519	5.4e-166	483	Copy-3 AccD5
Rv3799c	AccD4	GCA_000372385.1_01885	GCA_000372385.1	Corynebacterium ciconiae	DSM 44920	522	0.984674	520	1.00577	44.933	523	273	7	5	521	6	519	3.04e-141	419
Rv2247	AccD6	GCA_000372385.1_01885	GCA_000372385.1	Corynebacterium ciconiae	DSM 44920	473	0.902748	520	0.830769	41.898	432	239	4	41	465	81	507	8.5e-107	329
Rv3285	AccA3	GCA_000372385.1_01887	GCA_000372385.1	Corynebacterium ciconiae	DSM 44920	600	0.116667	119	0.588235	51.429	70	34	0	530	599	49	118	8.14e-13	67.8
Rv1483	FabG1	GCA_000372385.1_01912	GCA_000372385.1	Corynebacterium ciconiae	DSM 44920	247	0.983806	251	1.01992	28.516	256	145	5	12	242	5	247	1.7e-21	92.4
Rv2794c	PptT	GCA_000372385.1_02067	GCA_000372385.1	Corynebacterium ciconiae	DSM 44920	227	0.872247	219	0.858447	43.842	203	94	6	30	227	31	218	2.18e-44	150	PptT
Rv3801c	FadD32	GCA_000372445.1_00100	GCA_000372445.1	Corynebacterium ulceribovis	DSM 45146	637	0.676609	577	0.887348	25.391	512	257	18	41	508	49	479	1.36e-19	95.5
Rv1483	FabG1	GCA_000372445.1_00290	GCA_000372445.1	Corynebacterium ulceribovis	DSM 45146	247	0.753036	285	0.65614	33.155	187	114	4	19	195	21	206	8.33e-19	85.5
Rv2509	Cmr	GCA_000372445.1_00290	GCA_000372445.1	Corynebacterium ulceribovis	DSM 45146	268	0.727612	285	0.694737	31.313	198	131	3	13	208	21	215	1.32e-14	74.3
Rv3801c	FadD32	GCA_000372445.1_00292	GCA_000372445.1	Corynebacterium ulceribovis	DSM 45146	637	0.609105	583	0.797599	24.946	465	238	18	78	508	105	492	7.01e-14	77.4
Rv3285	AccA3	GCA_000372445.1_00330	GCA_000372445.1	Corynebacterium ulceribovis	DSM 45146	600	0.975	590	1.00508	65.43	593	196	4	9	600	6	590	0	785	AccA3
Rv3280	AccD5	GCA_000372445.1_00336	GCA_000372445.1	Corynebacterium ulceribovis	DSM 45146	548	0.890511	491	1.10591	45.488	543	236	8	11	548	4	491	1.35e-153	451	Copy-2 AccD5
Rv3799c	AccD4	GCA_000372445.1_00336	GCA_000372445.1	Corynebacterium ulceribovis	DSM 45146	522	0.908046	491	1.0611	35.317	521	281	9	9	520	16	489	1.46e-92	293
Rv2247	AccD6	GCA_000372445.1_00336	GCA_000372445.1	Corynebacterium ulceribovis	DSM 45146	473	0.849894	491	0.918534	33.703	451	232	11	41	473	90	491	3.61e-59	204
Rv2794c	PptT	GCA_000372445.1_00743	GCA_000372445.1	Corynebacterium ulceribovis	DSM 45146	227	0.960352	216	0.962963	44.144	222	106	7	6	223	4	211	2.74e-48	160	PptT
Rv2509	Cmr	GCA_000372445.1_00978	GCA_000372445.1	Corynebacterium ulceribovis	DSM 45146	268	0.873134	273	0.897436	28.98	245	159	7	13	253	34	267	1.75e-08	56.6
Rv3285	AccA3	GCA_000372445.1_01115	GCA_000372445.1	Corynebacterium ulceribovis	DSM 45146	600	0.975	598	0.998328	53.266	597	259	3	12	600	14	598	0	621	Copy-2 AccA3
Rv1483	FabG1	GCA_000372445.1_01153	GCA_000372445.1	Corynebacterium ulceribovis	DSM 45146	247	0.975709	291	0.848797	31.174	247	144	6	16	242	47	287	5.97e-24	99.8
Rv3799c	AccD4	GCA_000372445.1_01191	GCA_000372445.1	Corynebacterium ulceribovis	DSM 45146	522	0.931034	532	0.934211	35.412	497	294	12	17	497	25	510	4.26e-74	246
Rv3280	AccD5	GCA_000372445.1_01191	GCA_000372445.1	Corynebacterium ulceribovis	DSM 45146	548	0.868613	532	0.934211	34.205	497	293	13	45	528	39	514	1.8e-70	237
Rv2247	AccD6	GCA_000372445.1_01191	GCA_000372445.1	Corynebacterium ulceribovis	DSM 45146	473	0.980973	532	0.904135	30.769	481	291	13	3	458	51	514	5.21e-51	183
Rv3285	AccA3	GCA_000372445.1_01192	GCA_000372445.1	Corynebacterium ulceribovis	DSM 45146	600	0.715	677	0.633678	47.319	429	223	2	12	437	4	432	4.64e-121	375
Rv3801c	FadD32	GCA_000372445.1_01196	GCA_000372445.1	Corynebacterium ulceribovis	DSM 45146	637	0.602826	570	0.780702	22.472	445	265	14	83	508	96	479	8.46e-15	80.5
Rv3801c	FadD32	GCA_000372445.1_01326	GCA_000372445.1	Corynebacterium ulceribovis	DSM 45146	637	0.728414	532	1.05451	23.708	561	312	24	75	616	58	521	6.73e-16	84
Rv2509	Cmr	GCA_000372445.1_01362	GCA_000372445.1	Corynebacterium ulceribovis	DSM 45146	268	0.981343	266	1	55.639	266	112	3	1	263	1	263	3.06e-94	280	Cmr
Rv1483	FabG1	GCA_000372445.1_01365	GCA_000372445.1	Corynebacterium ulceribovis	DSM 45146	247	0.983806	258	0.94186	30.864	243	151	5	18	243	13	255	7.07e-22	93.6
Rv2244	AcpM	GCA_000372445.1_01463	GCA_000372445.1	Corynebacterium ulceribovis	DSM 45146	115	0.730435	100	0.84	36.905	84	53	0	5	88	15	98	4.28e-12	60.1
Rv1483	FabG1	GCA_000372445.1_01503	GCA_000372445.1	Corynebacterium ulceribovis	DSM 45146	247	1.05263	271	0.96679	28.626	262	153	7	17	246	10	269	6.33e-16	77.4
Rv1483	FabG1	GCA_000372445.1_01761	GCA_000372445.1	Corynebacterium ulceribovis	DSM 45146	247	1.0081	448	0.555804	32.129	249	161	2	7	247	200	448	6.9e-26	107
Rv3799c	AccD4	GCA_000372445.1_01926	GCA_000372445.1	Corynebacterium ulceribovis	DSM 45146	522	0.955939	516	0.974806	57.455	503	206	3	10	508	5	503	0	555	AccD4
Rv3280	AccD5	GCA_000372445.1_01926	GCA_000372445.1	Corynebacterium ulceribovis	DSM 45146	548	0.934307	516	1.01938	49.049	526	253	6	24	548	5	516	1.65e-159	467
Rv2247	AccD6	GCA_000372445.1_01926	GCA_000372445.1	Corynebacterium ulceribovis	DSM 45146	473	0.970402	516	0.895349	36.797	462	270	6	18	460	40	498	3.63e-84	270
Rv3800c	PKS	GCA_000372445.1_01927	GCA_000372445.1	Corynebacterium ulceribovis	DSM 45146	1733	0.950375	1663	1.05292	44.375	1751	829	31	17	1726	9	1655	0	1360	PKS
Rv2246	KasB	GCA_000372445.1_01927	GCA_000372445.1	Corynebacterium ulceribovis	DSM 45146	438	0.952055	1663	0.264582	27.273	440	257	16	34	433	122	538	2.21e-27	118
Rv2245	KasA	GCA_000372445.1_01927	GCA_000372445.1	Corynebacterium ulceribovis	DSM 45146	416	0.961538	1663	0.250752	27.578	417	249	14	28	408	136	535	7.03e-24	107
Rv2524c	Fas	GCA_000372445.1_01927	GCA_000372445.1	Corynebacterium ulceribovis	DSM 45146	3069	0.0651678	1663	0.132892	28.054	221	135	7	2719	2936	288	487	1.49e-08	63.9
Rv3801c	FadD32	GCA_000372445.1_01928	GCA_000372445.1	Corynebacterium ulceribovis	DSM 45146	637	0.935636	611	1.01146	39.644	618	339	8	18	623	14	609	2.51e-142	429	FadD32
Rv2523c	AcpS	GCA_000372445.1_02073	GCA_000372445.1	Corynebacterium ulceribovis	DSM 45146	130	1.09231	156	0.910256	39.437	142	71	4	3	129	15	156	1.06e-23	91.7	AcpS
Rv2524c	Fas	GCA_000372445.1_02076	GCA_000372445.1	Corynebacterium ulceribovis	DSM 45146	3069	0.993483	3055	1.0252	48.659	3132	1440	52	23	3069	4	3052	0	2659	Fas
Rv3800c	PKS	GCA_000372445.1_02076	GCA_000372445.1	Corynebacterium ulceribovis	DSM 45146	1733	0.164455	3055	0.0952537	25.086	291	192	8	265	535	2676	2960	2.61e-10	68.9
Rv2246	KasB	GCA_000372445.1_02076	GCA_000372445.1	Corynebacterium ulceribovis	DSM 45146	438	0.586758	3055	0.0844517	27.907	258	166	7	162	400	2668	2924	9.55e-10	63.9
Rv2245	KasA	GCA_000372445.1_02076	GCA_000372445.1	Corynebacterium ulceribovis	DSM 45146	416	0.706731	3055	0.097545	25.503	298	196	9	103	378	2631	2924	7.87e-09	60.8
Rv3280	AccD5	GCA_000372445.1_02077	GCA_000372445.1	Corynebacterium ulceribovis	DSM 45146	548	0.890511	533	0.938086	51.4	500	228	6	52	548	46	533	2.45e-163	477	AccD5
Rv3799c	AccD4	GCA_000372445.1_02077	GCA_000372445.1	Corynebacterium ulceribovis	DSM 45146	522	0.921456	533	0.904315	42.739	482	271	3	40	517	48	528	1.82e-131	394
Rv2247	AccD6	GCA_000372445.1_02077	GCA_000372445.1	Corynebacterium ulceribovis	DSM 45146	473	0.966173	533	0.859287	41.048	458	249	7	21	458	56	512	4.86e-111	340
Rv3285	AccA3	GCA_000372445.1_02078	GCA_000372445.1	Corynebacterium ulceribovis	DSM 45146	600	0.973333	587	1.01874	45.819	598	301	8	12	600	2	585	3.2e-163	481	Copy-3 AccA3
Rv2509	Cmr	GCA_000372445.1_02086	GCA_000372445.1	Corynebacterium ulceribovis	DSM 45146	268	0.645522	239	0.76569	31.694	183	115	4	12	194	13	185	5.08e-13	69.3
Rv2509	Cmr	GCA_000372445.1_02112	GCA_000372445.1	Corynebacterium ulceribovis	DSM 45146	268	0.966418	299	0.929766	30.216	278	158	8	5	265	24	282	1.19e-18	85.9
Rv1483	FabG1	GCA_000372445.1_02112	GCA_000372445.1	Corynebacterium ulceribovis	DSM 45146	247	0.797571	299	0.658863	28.426	197	133	3	4	192	17	213	3.34e-17	81.6
Rv2794c	PptT	GCA_000373805.1_00002	GCA_000373805.1	Corynebacterium pilosum	DSM 20521	227	0.837004	219	0.835616	46.465	198	83	5	35	224	33	215	2.19e-48	160	PptT
Rv2244	AcpM	GCA_000373805.1_00220	GCA_000373805.1	Corynebacterium pilosum	DSM 20521	115	0.565217	102	0.647059	43.939	66	36	1	12	77	34	98	5.71e-11	57
Rv1483	FabG1	GCA_000373805.1_00497	GCA_000373805.1	Corynebacterium pilosum	DSM 20521	247	1.01619	285	0.901754	28.016	257	156	9	13	246	4	254	6.66e-15	74.7
Rv2509	Cmr	GCA_000373805.1_00767	GCA_000373805.1	Corynebacterium pilosum	DSM 20521	268	0.679104	249	0.742972	31.351	185	118	5	72	250	55	236	1.66e-08	56.6
Rv3280	AccD5	GCA_000373805.1_00949	GCA_000373805.1	Corynebacterium pilosum	DSM 20521	548	0.972628	543	0.981584	67.167	533	174	1	17	548	11	543	0	746	AccD5
Rv3799c	AccD4	GCA_000373805.1_00949	GCA_000373805.1	Corynebacterium pilosum	DSM 20521	522	1.00766	543	0.970534	46.49	527	267	5	10	522	18	543	3.48e-156	458
Rv2247	AccD6	GCA_000373805.1_00949	GCA_000373805.1	Corynebacterium pilosum	DSM 20521	473	0.957717	543	0.839779	42.105	456	238	7	41	473	91	543	2.5e-113	347
Rv2524c	Fas	GCA_000373805.1_01075	GCA_000373805.1	Corynebacterium pilosum	DSM 20521	3069	0.982405	3023	1.03209	43.718	3120	1571	53	28	3067	6	3020	0	2289	Copy-2 Fas
Rv2246	KasB	GCA_000373805.1_01075	GCA_000373805.1	Corynebacterium pilosum	DSM 20521	438	0.726027	3023	0.109163	28.788	330	188	13	133	427	2613	2930	9.54e-14	76.6
Rv3800c	PKS	GCA_000373805.1_01075	GCA_000373805.1	Corynebacterium pilosum	DSM 20521	1733	0.155799	3023	0.0899768	25.368	272	183	6	286	539	2669	2938	4.73e-11	71.2
Rv2245	KasA	GCA_000373805.1_01075	GCA_000373805.1	Corynebacterium pilosum	DSM 20521	416	0.713942	3023	0.0992392	25.667	300	199	7	103	381	2603	2899	4.52e-11	68.2
Rv1483	FabG1	GCA_000373805.1_01563	GCA_000373805.1	Corynebacterium pilosum	DSM 20521	247	0.983806	247	0.987854	33.607	244	148	3	15	245	4	246	1.17e-30	116
Rv1483	FabG1	GCA_000373805.1_01737	GCA_000373805.1	Corynebacterium pilosum	DSM 20521	247	1.08907	279	1	30.466	279	146	12	2	242	8	276	1.11e-14	74.3
Rv2509	Cmr	GCA_000373805.1_01782	GCA_000373805.1	Corynebacterium pilosum	DSM 20521	268	0.992537	266	1.00376	51.311	267	128	2	1	266	1	266	7.71e-84	254	Cmr
Rv2523c	AcpS	GCA_000373805.1_01800	GCA_000373805.1	Corynebacterium pilosum	DSM 20521	130	0.946154	126	1	46.032	126	62	4	6	128	3	125	1.93e-24	92.8	AcpS
Rv2524c	Fas	GCA_000373805.1_01801	GCA_000373805.1	Corynebacterium pilosum	DSM 20521	3069	0.944607	2923	1.04858	49.657	3065	1351	52	31	3069	22	2920	0	2656	Fas
Rv2246	KasB	GCA_000373805.1_01801	GCA_000373805.1	Corynebacterium pilosum	DSM 20521	438	0.730594	2923	0.111529	29.141	326	200	11	127	427	2512	2831	1.41e-16	85.5
Rv2245	KasA	GCA_000373805.1_01801	GCA_000373805.1	Corynebacterium pilosum	DSM 20521	416	0.778846	2923	0.111871	27.829	327	209	9	103	405	2508	2831	8.05e-15	79.7
Rv3800c	PKS	GCA_000373805.1_01801	GCA_000373805.1	Corynebacterium pilosum	DSM 20521	1733	0.227928	2923	0.138556	25.679	405	261	12	165	539	2445	2839	2.15e-12	75.9
Rv3799c	AccD4	GCA_000373805.1_01922	GCA_000373805.1	Corynebacterium pilosum	DSM 20521	522	0.980843	517	1	54.932	517	224	4	10	522	6	517	0	565	AccD4
Rv3280	AccD5	GCA_000373805.1_01922	GCA_000373805.1	Corynebacterium pilosum	DSM 20521	548	0.934307	517	1.02515	50.189	530	241	8	24	548	6	517	4.19e-170	494
Rv2247	AccD6	GCA_000373805.1_01922	GCA_000373805.1	Corynebacterium pilosum	DSM 20521	473	0.900634	517	0.829787	39.394	429	248	6	41	460	74	499	1.38e-95	300
Rv3800c	PKS	GCA_000373805.1_01923	GCA_000373805.1	Corynebacterium pilosum	DSM 20521	1733	0.913445	1590	1.08553	43.685	1726	802	34	18	1716	1	1583	0	1252	PKS
Rv2246	KasB	GCA_000373805.1_01923	GCA_000373805.1	Corynebacterium pilosum	DSM 20521	438	0.815068	1590	0.233962	30.914	372	220	11	81	430	160	516	3.08e-29	124
Rv2245	KasA	GCA_000373805.1_01923	GCA_000373805.1	Corynebacterium pilosum	DSM 20521	416	0.735577	1590	0.2	31.132	318	189	8	112	411	214	519	4.38e-25	110
Rv2524c	Fas	GCA_000373805.1_01923	GCA_000373805.1	Corynebacterium pilosum	DSM 20521	3069	0.0866732	1590	0.183648	26.37	292	185	10	2693	2980	248	513	4.82e-10	68.9
Rv3801c	FadD32	GCA_000373805.1_01924	GCA_000373805.1	Corynebacterium pilosum	DSM 20521	637	0.894819	612	0.973856	41.107	596	309	7	41	620	42	611	4.15e-143	431	FadD32
Rv1483	FabG1	GCA_000373805.1_02007	GCA_000373805.1	Corynebacterium pilosum	DSM 20521	247	1	466	0.530043	34.008	247	146	5	12	241	214	460	1.42e-24	103
Rv2509	Cmr	GCA_000373805.1_02074	GCA_000373805.1	Corynebacterium pilosum	DSM 20521	268	0.652985	238	0.773109	29.348	184	120	5	12	194	10	184	3.59e-08	55.5
Rv3285	AccA3	GCA_000373805.1_02202	GCA_000373805.1	Corynebacterium pilosum	DSM 20521	600	0.73	1137	0.386104	42.825	439	245	4	7	440	3	440	2.69e-102	337
Rv3285	AccA3	GCA_000373805.1_02204	GCA_000373805.1	Corynebacterium pilosum	DSM 20521	600	0.976667	591	1.00169	73.142	592	151	4	11	600	6	591	0	840	AccA3
CgAccE	AccE5	GCA_000373805.1_02210	GCA_000373805.1	Corynebacterium pilosum	DSM 20521	82	0.829268	69	0.942029	40.58	69	36	2	15	82	5	69	1.27e-10	54.3	AccE5
Rv3280	AccD5	GCA_000373805.1_02211	GCA_000373805.1	Corynebacterium pilosum	DSM 20521	548	0.883212	490	1.07755	45.076	528	246	5	21	548	7	490	1.16e-150	443	Copy-2 AccD5
Rv3799c	AccD4	GCA_000373805.1_02211	GCA_000373805.1	Corynebacterium pilosum	DSM 20521	522	0.938697	490	1.07959	37.996	529	282	10	1	522	1	490	2.1e-101	316
Rv2247	AccD6	GCA_000373805.1_02211	GCA_000373805.1	Corynebacterium pilosum	DSM 20521	473	0.862579	490	0.902041	31.448	442	260	7	41	473	83	490	2.07e-63	215
Rv2794c	PptT	GCA_000375365.1_00076	GCA_000375365.1	Corynebacterium mastitidis	DSM 44356	227	0.977974	218	0.981651	41.071	224	120	4	6	227	1	214	3.83e-42	144	PptT
Rv2244	AcpM	GCA_000375365.1_00312	GCA_000375365.1	Corynebacterium mastitidis	DSM 44356	115	0.626087	99	0.727273	34.722	72	47	0	6	77	23	94	1.77e-07	48.1
Rv3801c	FadD32	GCA_000375365.1_00536	GCA_000375365.1	Corynebacterium mastitidis	DSM 44356	637	0.89325	611	0.973813	42.185	595	302	8	41	619	42	610	2.01e-144	435	FadD32
Rv3800c	PKS	GCA_000375365.1_00537	GCA_000375365.1	Corynebacterium mastitidis	DSM 44356	1733	0.940565	1632	1.06373	44.182	1736	845	26	10	1727	3	1632	0	1278	PKS
Rv2246	KasB	GCA_000375365.1_00537	GCA_000375365.1	Corynebacterium mastitidis	DSM 44356	438	0.833333	1632	0.234069	30.366	382	225	12	81	438	170	534	2.68e-26	115
Rv2245	KasA	GCA_000375365.1_00537	GCA_000375365.1	Corynebacterium mastitidis	DSM 44356	416	0.877404	1632	0.23223	29.024	379	232	11	61	416	170	534	3.79e-22	102
Rv2524c	Fas	GCA_000375365.1_00537	GCA_000375365.1	Corynebacterium mastitidis	DSM 44356	3069	0.0694037	1632	0.14277	28.755	233	137	7	2719	2942	279	491	7.15e-08	61.6
Rv3799c	AccD4	GCA_000375365.1_00538	GCA_000375365.1	Corynebacterium mastitidis	DSM 44356	522	0.98659	515	1.00388	54.352	517	232	3	8	522	1	515	0	556	AccD4
Rv3280	AccD5	GCA_000375365.1_00538	GCA_000375365.1	Corynebacterium mastitidis	DSM 44356	548	0.939781	515	1.02524	49.432	528	253	6	22	548	1	515	2.56e-163	476
Rv2247	AccD6	GCA_000375365.1_00538	GCA_000375365.1	Corynebacterium mastitidis	DSM 44356	473	0.913319	515	0.84466	37.701	435	258	6	41	465	71	502	4.22e-86	275
Rv2509	Cmr	GCA_000375365.1_00945	GCA_000375365.1	Corynebacterium mastitidis	DSM 44356	268	0.679104	246	0.772358	32.105	190	113	6	12	193	9	190	4.6e-08	55.5
Rv1483	FabG1	GCA_000375365.1_00957	GCA_000375365.1	Corynebacterium mastitidis	DSM 44356	247	0.967611	444	0.538288	32.636	239	152	3	12	241	200	438	1.01e-28	115
Rv3285	AccA3	GCA_000375365.1_01211	GCA_000375365.1	Corynebacterium mastitidis	DSM 44356	600	0.748333	1135	0.396476	43.556	450	246	5	12	454	8	456	8.26e-100	330
Rv3285	AccA3	GCA_000375365.1_01213	GCA_000375365.1	Corynebacterium mastitidis	DSM 44356	600	0.966667	591	0.998308	71.017	590	160	3	12	600	12	591	0	818	AccA3
Rv3280	AccD5	GCA_000375365.1_01220	GCA_000375365.1	Corynebacterium mastitidis	DSM 44356	548	0.952555	524	1.00954	51.229	529	250	3	21	548	3	524	0	524	AccD5
Rv3799c	AccD4	GCA_000375365.1_01220	GCA_000375365.1	Corynebacterium mastitidis	DSM 44356	522	0.994253	524	1.01718	36.023	533	307	7	8	520	4	522	1.43e-100	315
Rv2247	AccD6	GCA_000375365.1_01220	GCA_000375365.1	Corynebacterium mastitidis	DSM 44356	473	0.942918	524	0.872137	33.479	457	269	8	41	473	79	524	5.02e-66	223
Rv3285	AccA3	GCA_000375365.1_01844	GCA_000375365.1	Corynebacterium mastitidis	DSM 44356	600	0.963333	579	1.02591	53.367	594	261	6	7	600	2	579	0	580	Copy-2 AccA3
Rv2509	Cmr	GCA_000375365.1_02158	GCA_000375365.1	Corynebacterium mastitidis	DSM 44356	268	0.992537	266	1	53.383	266	124	0	1	266	1	266	5.45e-89	267	Cmr
Rv2794c	PptT	GCA_000375525.1_00265	GCA_000375525.1	Corynebacterium propinquum	DSM 44285	227	0.85022	221	0.837104	44.103	195	97	4	35	227	35	219	2.02e-47	158	PptT
Rv1483	FabG1	GCA_000375525.1_00413	GCA_000375525.1	Corynebacterium propinquum	DSM 44285	247	0.777328	256	0.75	30.729	192	128	3	56	242	61	252	8.12e-15	74.3
Rv1483	FabG1	GCA_000375525.1_00707	GCA_000375525.1	Corynebacterium propinquum	DSM 44285	247	1.04049	438	0.611872	30.97	268	152	5	1	246	181	437	6.03e-23	99
Rv2509	Cmr	GCA_000375525.1_00768	GCA_000375525.1	Corynebacterium propinquum	DSM 44285	268	0.880597	253	0.996047	27.778	252	155	7	13	253	12	247	2.32e-08	56.2
Rv2509	Cmr	GCA_000375525.1_00828	GCA_000375525.1	Corynebacterium propinquum	DSM 44285	268	0.656716	242	0.764463	36.216	185	106	6	12	193	11	186	1.81e-12	67.8
Rv2523c	AcpS	GCA_000375525.1_01456	GCA_000375525.1	Corynebacterium propinquum	DSM 44285	130	1	134	0.970149	36.154	130	77	2	4	127	3	132	1.38e-20	83.2	AcpS
Rv2509	Cmr	GCA_000375525.1_01474	GCA_000375525.1	Corynebacterium propinquum	DSM 44285	268	0.988806	265	1.00377	50	266	132	1	1	266	1	265	3.59e-81	247	Cmr
Rv2509	Cmr	GCA_000375525.1_01492	GCA_000375525.1	Corynebacterium propinquum	DSM 44285	268	0.712687	243	0.851852	29.469	207	129	7	12	217	16	206	3.03e-10	61.6
Rv2524c	Fas	GCA_000375525.1_01727	GCA_000375525.1	Corynebacterium propinquum	DSM 44285	3069	0.997719	3087	1.02656	43.389	3169	1551	55	35	3067	13	3074	0	2227	Fas
Rv3800c	PKS	GCA_000375525.1_01727	GCA_000375525.1	Corynebacterium propinquum	DSM 44285	1733	0.156376	3087	0.0881114	27.206	272	178	6	286	538	2721	2991	1.29e-12	76.6
Rv2246	KasB	GCA_000375525.1_01727	GCA_000375525.1	Corynebacterium propinquum	DSM 44285	438	0.753425	3087	0.110463	25.513	341	207	10	133	437	2665	2994	7.9e-13	73.9
Rv2245	KasA	GCA_000375525.1_01727	GCA_000375525.1	Corynebacterium propinquum	DSM 44285	416	0.713942	3087	0.0978296	25.828	302	196	8	103	381	2655	2951	4e-11	68.2
Rv3801c	FadD32	GCA_000375525.1_01735	GCA_000375525.1	Corynebacterium propinquum	DSM 44285	637	0.682889	623	0.797753	24.145	497	269	22	62	512	51	485	8.91e-15	80.5
Rv3801c	FadD32	GCA_000375525.1_01736	GCA_000375525.1	Corynebacterium propinquum	DSM 44285	637	0.673469	597	0.819095	22.086	489	279	18	64	510	79	507	4.53e-12	72
Rv3285	AccA3	GCA_000375525.1_02026	GCA_000375525.1	Corynebacterium propinquum	DSM 44285	600	0.733333	1163	0.379192	45.351	441	235	4	5	440	23	462	1.41e-104	343
Rv3285	AccA3	GCA_000375525.1_02029	GCA_000375525.1	Corynebacterium propinquum	DSM 44285	600	0.978333	592	1.00338	70.202	594	166	4	11	600	6	592	0	824	AccA3
CgAccE	AccE5	GCA_000375525.1_02034	GCA_000375525.1	Corynebacterium propinquum	DSM 44285	82	0.768293	67	0.910448	41.27	63	35	2	19	81	6	66	9.43e-08	47	AccE5
Rv3280	AccD5	GCA_000375525.1_02035	GCA_000375525.1	Corynebacterium propinquum	DSM 44285	548	0.939781	521	1.01344	50	528	251	1	21	548	7	521	0	531	Copy-2 AccD5
Rv3799c	AccD4	GCA_000375525.1_02035	GCA_000375525.1	Corynebacterium propinquum	DSM 44285	522	0.998084	521	1.02303	37.148	533	312	7	1	522	1	521	2.41e-114	350
Rv2247	AccD6	GCA_000375525.1_02035	GCA_000375525.1	Corynebacterium propinquum	DSM 44285	473	0.959831	521	0.911708	34.526	475	268	11	21	473	68	521	2.73e-78	255
Rv3280	AccD5	GCA_000375525.1_02037	GCA_000375525.1	Corynebacterium propinquum	DSM 44285	548	0.961679	539	0.977737	63.947	527	189	1	23	548	13	539	0	707	AccD5
Rv3799c	AccD4	GCA_000375525.1_02037	GCA_000375525.1	Corynebacterium propinquum	DSM 44285	522	1.03257	539	1.00371	45.102	541	276	8	1	522	1	539	1.19e-149	441
Rv2247	AccD6	GCA_000375525.1_02037	GCA_000375525.1	Corynebacterium propinquum	DSM 44285	473	0.957717	539	0.846011	41.667	456	240	8	41	473	87	539	7.34e-111	340
Rv1483	FabG1	GCA_000375525.1_02105	GCA_000375525.1	Corynebacterium propinquum	DSM 44285	247	1	261	0.950192	27.016	248	160	4	15	242	7	253	1.1e-16	79.3
Rv3799c	AccD4	GCA_000375525.1_02135	GCA_000375525.1	Corynebacterium propinquum	DSM 44285	522	0.984674	514	1.00389	53.101	516	239	3	8	522	1	514	0	542	AccD4
Rv3280	AccD5	GCA_000375525.1_02135	GCA_000375525.1	Corynebacterium propinquum	DSM 44285	548	0.937956	514	1.02918	47.637	529	260	7	22	548	1	514	7.22e-157	460
Rv2247	AccD6	GCA_000375525.1_02135	GCA_000375525.1	Corynebacterium propinquum	DSM 44285	473	0.970402	514	0.896887	37.093	461	270	7	18	460	38	496	2.29e-90	286
Rv3800c	PKS	GCA_000375525.1_02136	GCA_000375525.1	Corynebacterium propinquum	DSM 44285	1733	0.631852	1667	0.684463	40.929	1141	580	24	625	1717	560	1654	0	711	PKS
Rv3800c	PKS	GCA_000375525.1_02136	GCA_000375525.1	Corynebacterium propinquum	DSM 44285	1733	0.306405	1667	0.322136	52.328	537	237	6	18	541	1	531	3.89e-166	551	PKS
Rv2246	KasB	GCA_000375525.1_02136	GCA_000375525.1	Corynebacterium propinquum	DSM 44285	438	0.954338	1667	0.261548	27.982	436	265	13	34	438	115	532	2.86e-30	127
Rv2245	KasA	GCA_000375525.1_02136	GCA_000375525.1	Corynebacterium propinquum	DSM 44285	416	0.711538	1667	0.182963	28.525	305	195	7	126	416	237	532	1.07e-21	100
Rv2524c	Fas	GCA_000375525.1_02136	GCA_000375525.1	Corynebacterium propinquum	DSM 44285	3069	0.0775497	1667	0.158968	27.17	265	157	9	2693	2948	260	497	1.78e-09	67
Rv2243	FabD	GCA_000375525.1_02136	GCA_000375525.1	Corynebacterium propinquum	DSM 44285	302	0.913907	1667	0.167367	27.599	279	187	8	4	270	650	925	3.75e-07	54.3
Rv3801c	FadD32	GCA_000375525.1_02137	GCA_000375525.1	Corynebacterium propinquum	DSM 44285	637	0.88697	614	0.964169	39.358	592	317	7	42	618	43	607	3.2e-146	439	FadD32
Rv3801c	FadD32	GCA_000375525.1_02263	GCA_000375525.1	Corynebacterium propinquum	DSM 44285	637	0.682889	572	0.882867	23.168	505	265	20	59	510	49	483	1.28e-14	79.7
Rv1483	FabG1	GCA_000379425.1_00096	GCA_000379425.1	Corynebacterium lubricantis	DSM 45231	247	1.01215	262	0.954198	33.2	250	147	5	13	242	10	259	1.87e-26	105
Rv2509	Cmr	GCA_000379425.1_00096	GCA_000379425.1	Corynebacterium lubricantis	DSM 45231	268	0.686567	262	0.725191	30	190	119	6	13	194	16	199	1.05e-07	54.3
Rv1483	FabG1	GCA_000379425.1_00483	GCA_000379425.1	Corynebacterium lubricantis	DSM 45231	247	1.03239	256	1.02734	30.418	263	150	9	9	246	2	256	3.27e-19	86.3
Rv1483	FabG1	GCA_000379425.1_00485	GCA_000379425.1	Corynebacterium lubricantis	DSM 45231	247	1.03644	260	1.00385	27.586	261	162	7	8	246	5	260	2.37e-15	75.9
Rv3801c	FadD32	GCA_000379425.1_00523	GCA_000379425.1	Corynebacterium lubricantis	DSM 45231	637	0.943485	611	1.02619	40.351	627	328	8	13	619	9	609	3.1e-145	437	FadD32
Rv3800c	PKS	GCA_000379425.1_00524	GCA_000379425.1	Corynebacterium lubricantis	DSM 45231	1733	0.91633	1599	1.07817	42.865	1724	829	31	13	1716	5	1592	0	1245	PKS
Rv2246	KasB	GCA_000379425.1_00524	GCA_000379425.1	Corynebacterium lubricantis	DSM 45231	438	0.833333	1599	0.238899	27.749	382	235	12	81	438	168	532	5.65e-26	114
Rv2245	KasA	GCA_000379425.1_00524	GCA_000379425.1	Corynebacterium lubricantis	DSM 45231	416	0.665865	1599	0.180113	30.556	288	173	7	145	416	256	532	1.06e-22	103
Rv2524c	Fas	GCA_000379425.1_00524	GCA_000379425.1	Corynebacterium lubricantis	DSM 45231	3069	0.0726621	1599	0.155722	30.12	249	145	9	2693	2938	256	478	5.39e-13	78.6
Rv3799c	AccD4	GCA_000379425.1_00525	GCA_000379425.1	Corynebacterium lubricantis	DSM 45231	522	0.980843	513	1.00585	53.295	516	234	5	10	522	2	513	0	540	AccD4
Rv3280	AccD5	GCA_000379425.1_00525	GCA_000379425.1	Corynebacterium lubricantis	DSM 45231	548	0.934307	513	1.03314	50.566	530	239	8	24	548	2	513	1.71e-170	494
Rv2247	AccD6	GCA_000379425.1_00525	GCA_000379425.1	Corynebacterium lubricantis	DSM 45231	473	0.921776	513	0.859649	37.415	441	262	7	41	472	70	505	1.04e-92	292
Rv3280	AccD5	GCA_000379425.1_00697	GCA_000379425.1	Corynebacterium lubricantis	DSM 45231	548	0.972628	543	0.981584	66.792	533	176	1	17	548	11	543	0	748	AccD5
Rv3799c	AccD4	GCA_000379425.1_00697	GCA_000379425.1	Corynebacterium lubricantis	DSM 45231	522	1.00958	543	0.977901	46.328	531	264	6	9	522	17	543	1.38e-153	451
Rv2247	AccD6	GCA_000379425.1_00697	GCA_000379425.1	Corynebacterium lubricantis	DSM 45231	473	0.957717	543	0.843462	40.83	458	241	8	41	473	91	543	3.41e-111	341
Rv1483	FabG1	GCA_000379425.1_00704	GCA_000379425.1	Corynebacterium lubricantis	DSM 45231	247	1.02024	265	0.950943	33.73	252	145	5	13	242	9	260	1.59e-33	124
Rv2524c	Fas	GCA_000379425.1_00796	GCA_000379425.1	Corynebacterium lubricantis	DSM 45231	3069	0.948843	2946	1.03768	49.689	3057	1369	43	32	3064	24	2935	0	2694	Fas
Rv2246	KasB	GCA_000379425.1_00796	GCA_000379425.1	Corynebacterium lubricantis	DSM 45231	438	0.858447	2946	0.130007	28.46	383	232	15	80	427	2476	2851	8.65e-16	83.2
Rv2245	KasA	GCA_000379425.1_00796	GCA_000379425.1	Corynebacterium lubricantis	DSM 45231	416	0.778846	2946	0.110659	27.914	326	210	8	103	405	2528	2851	5.12e-14	77.4
Rv3800c	PKS	GCA_000379425.1_00796	GCA_000379425.1	Corynebacterium lubricantis	DSM 45231	1733	0.227928	2946	0.137475	24.691	405	265	12	165	539	2465	2859	4.96e-11	71.2
Rv2523c	AcpS	GCA_000379425.1_00797	GCA_000379425.1	Corynebacterium lubricantis	DSM 45231	130	0.938462	126	1.01587	41.406	128	63	4	6	127	3	124	2.38e-19	79.7	AcpS
Rv1483	FabG1	GCA_000379425.1_00819	GCA_000379425.1	Corynebacterium lubricantis	DSM 45231	247	0.987854	254	0.96063	33.197	244	152	2	13	245	10	253	7.15e-35	127
Rv2509	Cmr	GCA_000379425.1_00819	GCA_000379425.1	Corynebacterium lubricantis	DSM 45231	268	0.675373	254	0.724409	29.891	184	125	3	12	194	15	195	6.62e-08	55.1
Rv1483	FabG1	GCA_000379425.1_00824	GCA_000379425.1	Corynebacterium lubricantis	DSM 45231	247	0.91498	229	1.02183	32.906	234	141	6	20	245	4	229	1.74e-31	118
Rv1483	FabG1	GCA_000379425.1_00847	GCA_000379425.1	Corynebacterium lubricantis	DSM 45231	247	1.02429	279	0.942652	29.658	263	142	9	13	242	24	276	1.89e-14	73.6
Rv2509	Cmr	GCA_000379425.1_00899	GCA_000379425.1	Corynebacterium lubricantis	DSM 45231	268	0.992537	266	1	51.88	266	128	0	1	266	1	266	1.1e-86	261	Cmr
Rv1483	FabG1	GCA_000379425.1_00969	GCA_000379425.1	Corynebacterium lubricantis	DSM 45231	247	0.97166	248	0.983871	31.557	244	146	5	16	242	5	244	5.65e-24	99
Rv2244	AcpM	GCA_000379425.1_01121	GCA_000379425.1	Corynebacterium lubricantis	DSM 45231	115	0.6	103	0.679612	40	70	41	1	12	81	35	103	1.4e-10	56.2
Rv3801c	FadD32	GCA_000379425.1_01223	GCA_000379425.1	Corynebacterium lubricantis	DSM 45231	637	0.709576	542	0.97786	23.019	530	304	20	15	518	1	452	8.86e-20	95.9
Rv1483	FabG1	GCA_000379425.1_01272	GCA_000379425.1	Corynebacterium lubricantis	DSM 45231	247	0.732794	252	0.718254	27.624	181	126	3	16	191	2	182	4.44e-14	72
Rv1483	FabG1	GCA_000379425.1_01283	GCA_000379425.1	Corynebacterium lubricantis	DSM 45231	247	1.04049	272	0.963235	29.008	262	143	4	19	242	12	268	3.36e-25	102
Rv1483	FabG1	GCA_000379425.1_01320	GCA_000379425.1	Corynebacterium lubricantis	DSM 45231	247	0.991903	252	1	32.937	252	140	8	13	242	4	248	1.28e-24	100
Rv2509	Cmr	GCA_000379425.1_01321	GCA_000379425.1	Corynebacterium lubricantis	DSM 45231	268	0.86194	236	1.02542	26.446	242	147	8	12	233	6	236	2.31e-09	58.9
Rv1483	FabG1	GCA_000379425.1_01417	GCA_000379425.1	Corynebacterium lubricantis	DSM 45231	247	1.00405	254	0.976378	31.452	248	150	4	14	241	1	248	3.87e-28	110
Rv1483	FabG1	GCA_000379425.1_01444	GCA_000379425.1	Corynebacterium lubricantis	DSM 45231	247	1.04453	268	0.966418	31.274	259	156	7	5	242	7	264	1.21e-19	87.8
Rv3801c	FadD32	GCA_000379425.1_01485	GCA_000379425.1	Corynebacterium lubricantis	DSM 45231	637	0.259027	508	0.364173	27.027	185	107	5	84	260	67	231	3.42e-10	65.5
Rv2509	Cmr	GCA_000379425.1_01498	GCA_000379425.1	Corynebacterium lubricantis	DSM 45231	268	0.63806	228	0.802632	32.787	183	111	5	12	194	4	174	1.78e-13	70.5
Rv3280	AccD5	GCA_000379425.1_01585	GCA_000379425.1	Corynebacterium lubricantis	DSM 45231	548	0.930657	517	1.03868	48.045	537	251	5	13	548	8	517	8.41e-159	465	Copy-2 AccD5
Rv3799c	AccD4	GCA_000379425.1_01585	GCA_000379425.1	Corynebacterium lubricantis	DSM 45231	522	0.97318	517	1.02128	37.5	528	304	8	1	522	10	517	3.2e-103	322
Rv2247	AccD6	GCA_000379425.1_01585	GCA_000379425.1	Corynebacterium lubricantis	DSM 45231	473	0.900634	517	0.860735	34.831	445	259	6	41	473	92	517	3.55e-73	242
CgAccE	AccE5	GCA_000379425.1_01586	GCA_000379425.1	Corynebacterium lubricantis	DSM 45231	82	0.829268	71	0.915493	33.824	68	42	1	15	82	7	71	3.02e-08	48.1	AccE5
Rv3285	AccA3	GCA_000379425.1_01592	GCA_000379425.1	Corynebacterium lubricantis	DSM 45231	600	0.975	590	1.00339	72.128	592	156	3	11	600	6	590	0	835	AccA3
Rv1483	FabG1	GCA_000379425.1_02131	GCA_000379425.1	Corynebacterium lubricantis	DSM 45231	247	0.935223	247	0.97166	35.417	240	136	8	13	242	11	241	5.94e-32	119
Rv3285	AccA3	GCA_000379425.1_02270	GCA_000379425.1	Corynebacterium lubricantis	DSM 45231	600	0.73	1137	0.386983	44.318	440	237	5	7	440	3	440	1.09e-106	348
Rv3801c	FadD32	GCA_000379425.1_02490	GCA_000379425.1	Corynebacterium lubricantis	DSM 45231	637	0.67033	570	0.857895	22.699	489	275	17	66	513	58	484	1.36e-14	79.7
Rv2524c	Fas	GCA_000379425.1_02494	GCA_000379425.1	Corynebacterium lubricantis	DSM 45231	3069	0.977843	3009	1.03323	43.101	3109	1592	48	28	3067	6	3006	0	2291	Copy-2 Fas
Rv2246	KasB	GCA_000379425.1_02494	GCA_000379425.1	Corynebacterium lubricantis	DSM 45231	438	0.707763	3009	0.107012	28.571	322	198	12	133	434	2601	2910	1.72e-14	79
Rv2245	KasA	GCA_000379425.1_02494	GCA_000379425.1	Corynebacterium lubricantis	DSM 45231	416	0.713942	3009	0.100033	26.91	301	194	7	103	381	2591	2887	9.46e-13	73.2
Rv3800c	PKS	GCA_000379425.1_02494	GCA_000379425.1	Corynebacterium lubricantis	DSM 45231	1733	0.155799	3009	0.0903955	24.632	272	185	6	286	539	2657	2926	8.38e-11	70.5
Rv2794c	PptT	GCA_000379425.1_02633	GCA_000379425.1	Corynebacterium lubricantis	DSM 45231	227	0.837004	218	0.834862	46.354	192	91	4	35	224	33	214	3.67e-49	162	PptT
Rv1483	FabG1	GCA_000379425.1_02685	GCA_000379425.1	Corynebacterium lubricantis	DSM 45231	247	1.01215	441	0.569161	32.669	251	158	3	1	241	186	435	9.07e-28	112
Rv2509	Cmr	GCA_000379425.1_02685	GCA_000379425.1	Corynebacterium lubricantis	DSM 45231	268	0.742537	441	0.469388	33.816	207	114	9	3	194	186	384	4.71e-08	56.2
Rv1483	FabG1	GCA_000379425.1_02704	GCA_000379425.1	Corynebacterium lubricantis	DSM 45231	247	0.995951	259	0.976834	31.225	253	143	8	17	245	11	256	3.16e-19	86.3
Rv1483	FabG1	GCA_000379425.1_02740	GCA_000379425.1	Corynebacterium lubricantis	DSM 45231	247	0.939271	263	0.882129	28.017	232	155	3	13	232	6	237	2.21e-16	78.6
Rv2509	Cmr	GCA_000379425.1_02740	GCA_000379425.1	Corynebacterium lubricantis	DSM 45231	268	0.753731	263	0.790875	27.885	208	133	4	12	208	11	212	3.33e-09	58.9
Rv2794c	PptT	GCA_000379705.1_00272	GCA_000379705.1	Corynebacterium caspium	DSM 44850	227	0.828194	232	0.775862	42.632	190	97	4	35	222	37	216	5.7e-44	149	PptT
Rv3801c	FadD32	GCA_000379705.1_00461	GCA_000379705.1	Corynebacterium caspium	DSM 44850	637	0.8854	611	0.963993	41.766	589	310	9	42	622	43	606	5.79e-141	426	FadD32
Rv3800c	PKS	GCA_000379705.1_00462	GCA_000379705.1	Corynebacterium caspium	DSM 44850	1733	0.705713	1631	0.797057	43.462	1300	651	17	18	1310	13	1235	0	970	PKS
Rv2246	KasB	GCA_000379705.1_00462	GCA_000379705.1	Corynebacterium caspium	DSM 44850	438	0.833333	1631	0.232986	30.526	380	227	13	81	438	173	537	1.36e-27	119
Rv2245	KasA	GCA_000379705.1_00462	GCA_000379705.1	Corynebacterium caspium	DSM 44850	416	1.00721	1631	0.265481	26.328	433	269	11	12	408	111	529	2.45e-22	102
Rv2524c	Fas	GCA_000379705.1_00462	GCA_000379705.1	Corynebacterium caspium	DSM 44850	3069	0.0892799	1631	0.187615	26.144	306	184	12	2693	2988	261	534	7.51e-09	64.7
Rv3799c	AccD4	GCA_000379705.1_00463	GCA_000379705.1	Corynebacterium caspium	DSM 44850	522	0.984674	514	1.00389	54.264	516	233	3	8	522	1	514	0	567	AccD4
Rv3280	AccD5	GCA_000379705.1_00463	GCA_000379705.1	Corynebacterium caspium	DSM 44850	548	0.937956	514	1.02918	50.284	529	246	7	22	548	1	514	7.84e-170	493
Rv2247	AccD6	GCA_000379705.1_00463	GCA_000379705.1	Corynebacterium caspium	DSM 44850	473	0.900634	514	0.83463	40.093	429	245	6	41	460	71	496	5.27e-95	298
Rv2524c	Fas	GCA_000379705.1_00519	GCA_000379705.1	Corynebacterium caspium	DSM 44850	3069	0.539264	3010	0.57907	41.308	1743	906	25	28	1741	6	1660	0	1165	Copy-2 Fas
Rv3800c	PKS	GCA_000379705.1_00519	GCA_000379705.1	Corynebacterium caspium	DSM 44850	1733	0.166763	3010	0.0973422	26.621	293	193	6	265	539	2636	2924	5.13e-14	81.3
Rv2246	KasB	GCA_000379705.1_00519	GCA_000379705.1	Corynebacterium caspium	DSM 44850	438	0.652968	3010	0.0963455	28.621	290	183	8	133	402	2601	2886	3.52e-14	78.2
Rv2245	KasA	GCA_000379705.1_00519	GCA_000379705.1	Corynebacterium caspium	DSM 44850	416	0.795673	3010	0.110963	28.743	334	210	10	103	411	2591	2921	1.5e-12	72.8
Rv3801c	FadD32	GCA_000379705.1_00520	GCA_000379705.1	Corynebacterium caspium	DSM 44850	637	0.645212	598	0.789298	23.517	472	257	16	85	513	98	508	8.96e-14	77.4
Rv3285	AccA3	GCA_000379705.1_00696	GCA_000379705.1	Corynebacterium caspium	DSM 44850	600	0.721667	1137	0.382586	42.759	435	241	6	12	440	9	441	1.26e-93	313
Rv1483	FabG1	GCA_000379705.1_00698	GCA_000379705.1	Corynebacterium caspium	DSM 44850	247	0.983806	259	0.938224	31.687	243	148	3	19	243	13	255	4.25e-23	96.7
Rv3285	AccA3	GCA_000379705.1_00701	GCA_000379705.1	Corynebacterium caspium	DSM 44850	600	0.981667	595	0.991597	69.153	590	181	1	11	600	7	595	0	828	AccA3
Rv3280	AccD5	GCA_000379705.1_00708	GCA_000379705.1	Corynebacterium caspium	DSM 44850	548	0.859489	473	1.11839	40.832	529	254	9	21	548	3	473	3.15e-124	375	Copy-2 AccD5
Rv3799c	AccD4	GCA_000379705.1_00708	GCA_000379705.1	Corynebacterium caspium	DSM 44850	522	0.896552	473	1.11416	32.068	527	285	12	8	520	4	471	2.55e-73	242
Rv2247	AccD6	GCA_000379705.1_00708	GCA_000379705.1	Corynebacterium caspium	DSM 44850	473	0.820296	473	0.896406	30.189	424	254	10	41	458	66	453	8.32e-43	160
Rv3280	AccD5	GCA_000379705.1_00710	GCA_000379705.1	Corynebacterium caspium	DSM 44850	548	0.958029	530	1.01321	61.453	537	191	4	16	548	6	530	0	659	AccD5
Rv3799c	AccD4	GCA_000379705.1_00710	GCA_000379705.1	Corynebacterium caspium	DSM 44850	522	1.00766	530	0.996226	46.591	528	274	4	1	522	5	530	4.71e-153	450
Rv2247	AccD6	GCA_000379705.1_00710	GCA_000379705.1	Corynebacterium caspium	DSM 44850	473	1.01268	530	0.941509	40.681	499	230	10	21	473	52	530	5.77e-107	330
Rv2244	AcpM	GCA_000379705.1_00774	GCA_000379705.1	Corynebacterium caspium	DSM 44850	115	0.608696	145	0.489655	33.803	71	46	1	8	78	65	134	3.22e-06	45.8
Rv3285	AccA3	GCA_000379705.1_01467	GCA_000379705.1	Corynebacterium caspium	DSM 44850	600	0.98	589	1.01188	50.671	596	284	5	7	600	2	589	0	575	Copy-2 AccA3
Rv2509	Cmr	GCA_000379705.1_01624	GCA_000379705.1	Corynebacterium caspium	DSM 44850	268	0.988806	266	0.996241	50.943	265	130	0	1	265	1	265	1.05e-79	243	Cmr
Rv2523c	AcpS	GCA_000379705.1_01644	GCA_000379705.1	Corynebacterium caspium	DSM 44850	130	1.10769	149	0.966443	36.806	144	73	4	3	128	1	144	1.73e-23	91.3	AcpS
Rv2524c	Fas	GCA_000379705.1_01645	GCA_000379705.1	Corynebacterium caspium	DSM 44850	3069	0.982079	3056	1.01931	47.03	3115	1483	53	16	3064	17	3030	0	2566	Fas
Rv2246	KasB	GCA_000379705.1_01645	GCA_000379705.1	Corynebacterium caspium	DSM 44850	438	0.666667	3056	0.0965314	30.847	295	182	8	127	402	2618	2909	4.08e-18	90.1
Rv2245	KasA	GCA_000379705.1_01645	GCA_000379705.1	Corynebacterium caspium	DSM 44850	416	0.711538	3056	0.0975131	27.852	298	193	6	103	380	2614	2909	1.37e-16	85.1
Rv3800c	PKS	GCA_000379705.1_01645	GCA_000379705.1	Corynebacterium caspium	DSM 44850	1733	0.16734	3056	0.0971859	26.936	297	188	8	265	539	2659	2948	1.61e-13	79.3
Rv3285	AccA3	GCA_000380545.1_00012	GCA_000380545.1	Corynebacterium crenatum	MT	600	0.975	591	1.00169	71.622	592	159	3	11	600	7	591	0	832	AccA3
CgAccE	AccE5	GCA_000380545.1_00018	GCA_000380545.1	Corynebacterium crenatum	MT	82	1	82	1	97.561	82	2	0	1	82	1	82	6.54e-54	164	AccE5
Rv3280	AccD5	GCA_000380545.1_00019	GCA_000380545.1	Corynebacterium crenatum	MT	548	0.965328	537	0.985102	74.291	529	135	1	21	548	9	537	0	816	AccD5
Rv3799c	AccD4	GCA_000380545.1_00019	GCA_000380545.1	Corynebacterium crenatum	MT	522	1.01916	537	0.992551	47.842	533	263	5	4	522	6	537	3.47e-165	481
Rv2247	AccD6	GCA_000380545.1_00019	GCA_000380545.1	Corynebacterium crenatum	MT	473	0.957717	537	0.849162	41.667	456	240	6	41	473	85	537	2.74e-118	359
Rv3280	AccD5	GCA_000380545.1_00020	GCA_000380545.1	Corynebacterium crenatum	MT	548	0.965328	543	0.974217	67.297	529	172	1	21	548	15	543	0	735	Copy-2 AccD5
Rv3799c	AccD4	GCA_000380545.1_00020	GCA_000380545.1	Corynebacterium crenatum	MT	522	1.01533	543	0.977901	45.386	531	275	5	6	522	14	543	3.71e-153	450
Rv2247	AccD6	GCA_000380545.1_00020	GCA_000380545.1	Corynebacterium crenatum	MT	473	0.957717	543	0.839779	41.228	456	242	7	41	473	91	543	8.13e-112	343
Rv1483	FabG1	GCA_000380545.1_00030	GCA_000380545.1	Corynebacterium crenatum	MT	247	0.97166	251	0.956175	29.167	240	156	4	18	243	9	248	5.61e-18	82.8
Rv1483	FabG1	GCA_000380545.1_00153	GCA_000380545.1	Corynebacterium crenatum	MT	247	0.991903	260	0.942308	33.878	245	141	4	20	243	14	258	2.45e-34	126
Rv2509	Cmr	GCA_000380545.1_00153	GCA_000380545.1	Corynebacterium crenatum	MT	268	0.768657	260	0.8	29.808	208	135	5	12	210	12	217	1.44e-11	65.5
Rv2244	AcpM	GCA_000380545.1_00290	GCA_000380545.1	Corynebacterium crenatum	MT	115	0.626087	97	0.742268	38.889	72	44	0	7	78	21	92	2.76e-13	62.8
Rv2509	Cmr	GCA_000380545.1_00312	GCA_000380545.1	Corynebacterium crenatum	MT	268	0.649254	238	0.768908	33.333	183	112	4	12	193	9	182	1.23e-07	53.9
Rv1483	FabG1	GCA_000380545.1_00382	GCA_000380545.1	Corynebacterium crenatum	MT	247	0.975709	295	0.827119	29.918	244	151	6	16	242	51	291	1.83e-19	87.8
Rv2509	Cmr	GCA_000380545.1_00382	GCA_000380545.1	Corynebacterium crenatum	MT	268	0.69403	295	0.664407	27.551	196	120	5	11	194	52	237	1.76e-07	53.9
Rv2794c	PptT	GCA_000380545.1_00530	GCA_000380545.1	Corynebacterium crenatum	MT	227	0.837004	217	0.83871	46.354	192	91	4	35	224	32	213	1.64e-44	150	PptT
Rv3799c	AccD4	GCA_000380545.1_00783	GCA_000380545.1	Corynebacterium crenatum	MT	522	0.980843	516	0.996124	53.891	514	234	3	10	522	5	516	0	554	AccD4
Rv3280	AccD5	GCA_000380545.1_00783	GCA_000380545.1	Corynebacterium crenatum	MT	548	0.934307	516	1.01938	49.43	526	251	7	24	548	5	516	1.37e-161	472
Rv2247	AccD6	GCA_000380545.1_00783	GCA_000380545.1	Corynebacterium crenatum	MT	473	0.900634	516	0.835271	36.427	431	258	5	41	460	73	498	1.25e-85	274
Rv3800c	PKS	GCA_000380545.1_00784	GCA_000380545.1	Corynebacterium crenatum	MT	1733	0.92614	1610	1.07888	42.429	1737	845	28	9	1722	2	1606	0	1236	PKS
Rv2246	KasB	GCA_000380545.1_00784	GCA_000380545.1	Corynebacterium crenatum	MT	438	0.96347	1610	0.273913	29.025	441	258	16	34	438	112	533	4.85e-30	126
Rv2245	KasA	GCA_000380545.1_00784	GCA_000380545.1	Corynebacterium crenatum	MT	416	0.978365	1610	0.259006	27.098	417	265	12	29	416	127	533	1.48e-24	109
Rv2524c	Fas	GCA_000380545.1_00784	GCA_000380545.1	Corynebacterium crenatum	MT	3069	0.134897	1610	0.284472	23.362	458	299	14	2585	3034	153	566	2.47e-09	66.6
Rv3801c	FadD32	GCA_000380545.1_00785	GCA_000380545.1	Corynebacterium crenatum	MT	637	0.949765	620	1.00968	40.575	626	330	6	15	619	11	615	8.3e-153	456	FadD32
Rv2523c	AcpS	GCA_000380545.1_00856	GCA_000380545.1	Corynebacterium crenatum	MT	130	1.01538	135	0.977778	44.697	132	66	3	3	127	1	132	8.27e-32	112	AcpS
Rv2524c	Fas	GCA_000380545.1_00858	GCA_000380545.1	Corynebacterium crenatum	MT	3069	0.970349	2996	1.02537	50.911	3072	1383	39	24	3064	13	2990	0	2854	Fas
Rv2246	KasB	GCA_000380545.1_00858	GCA_000380545.1	Corynebacterium crenatum	MT	438	0.755708	2996	0.113151	27.729	339	207	9	127	435	2580	2910	2.97e-14	78.2
Rv2245	KasA	GCA_000380545.1_00858	GCA_000380545.1	Corynebacterium crenatum	MT	416	0.786058	2996	0.11215	27.679	336	201	8	103	405	2576	2902	3.27e-13	74.7
Rv3800c	PKS	GCA_000380545.1_00858	GCA_000380545.1	Corynebacterium crenatum	MT	1733	0.155222	2996	0.0907877	26.838	272	178	7	286	539	2642	2910	2.32e-10	68.9
Rv2509	Cmr	GCA_000380545.1_01139	GCA_000380545.1	Corynebacterium crenatum	MT	268	0.675373	277	0.685921	30	190	120	3	8	193	2	182	5.81e-14	72.4
Rv2243	FabD	GCA_000380545.1_01380	GCA_000380545.1	Corynebacterium crenatum	MT	302	0.930464	308	0.948052	29.452	292	188	6	1	285	2	282	7.48e-19	87.4
Rv3799c	AccD4	GCA_000380545.1_01383	GCA_000380545.1	Corynebacterium crenatum	MT	522	0.371648	375	0.530667	29.146	199	122	7	44	228	114	307	4.86e-09	60.8
Rv2247	AccD6	GCA_000380545.1_01383	GCA_000380545.1	Corynebacterium crenatum	MT	473	0.289641	375	0.365333	27.737	137	92	2	41	170	155	291	5.3e-07	54.3
Rv3801c	FadD32	GCA_000380545.1_01398	GCA_000380545.1	Corynebacterium crenatum	MT	637	0.458399	510	0.705882	25	360	197	10	182	536	154	445	3.52e-15	81.3
Rv1483	FabG1	GCA_000380545.1_01400	GCA_000380545.1	Corynebacterium crenatum	MT	247	0.967611	311	0.784566	34.426	244	130	5	19	237	9	247	1.4e-28	112
Rv1483	FabG1	GCA_000380545.1_01685	GCA_000380545.1	Corynebacterium crenatum	MT	247	1.03239	258	1.01163	32.184	261	140	5	14	243	1	255	4.9e-27	107
Rv1483	FabG1	GCA_000380545.1_01879	GCA_000380545.1	Corynebacterium crenatum	MT	247	0.91498	245	0.942857	38.095	231	132	4	19	243	11	236	6.69e-33	122
Rv3801c	FadD32	GCA_000380545.1_02093	GCA_000380545.1	Corynebacterium crenatum	MT	637	0.67033	568	0.867958	24.138	493	263	17	66	513	58	484	1.28e-16	86.3
Rv1483	FabG1	GCA_000380545.1_02334	GCA_000380545.1	Corynebacterium crenatum	MT	247	0.927126	239	0.987448	34.322	236	145	4	14	246	7	235	8.7e-32	119
Rv1483	FabG1	GCA_000380545.1_02340	GCA_000380545.1	Corynebacterium crenatum	MT	247	0.951417	247	0.951417	35.319	235	141	2	19	242	10	244	7.88e-37	132
Rv1483	FabG1	GCA_000380545.1_02348	GCA_000380545.1	Corynebacterium crenatum	MT	247	0.987854	253	0.976285	29.15	247	151	7	16	241	4	247	4.27e-19	85.9
Rv1483	FabG1	GCA_000380545.1_02650	GCA_000380545.1	Corynebacterium crenatum	MT	247	0.97166	250	0.976	29.918	244	150	5	16	242	7	246	2.23e-20	89.4
Rv3280	AccD5	GCA_000380545.1_02812	GCA_000380545.1	Corynebacterium crenatum	MT	548	0.729927	484	0.878099	23.059	425	286	14	63	471	14	413	3.24e-11	68.6
Rv3799c	AccD4	GCA_000380545.1_02812	GCA_000380545.1	Corynebacterium crenatum	MT	522	0.752874	484	0.873967	22.695	423	290	11	77	492	54	446	4.26e-09	61.6
Rv2524c	Fas	GCA_000380545.1_02817	GCA_000380545.1	Corynebacterium crenatum	MT	3069	0.96318	2969	1.03739	45.162	3080	1523	49	32	3069	14	2969	0	2325	Copy-2 Fas
Rv3800c	PKS	GCA_000380545.1_02817	GCA_000380545.1	Corynebacterium crenatum	MT	1733	0.167917	2969	0.0993601	27.458	295	190	8	265	539	2597	2887	6.52e-15	84
Rv2246	KasB	GCA_000380545.1_02817	GCA_000380545.1	Corynebacterium crenatum	MT	438	0.726027	2969	0.110138	28.135	327	194	11	133	427	2562	2879	1.67e-13	75.9
Rv2245	KasA	GCA_000380545.1_02817	GCA_000380545.1	Corynebacterium crenatum	MT	416	0.788462	2969	0.113169	25.893	336	208	9	103	405	2552	2879	5.76e-12	70.9
Rv0636	HadB	GCA_000380545.1_02817	GCA_000380545.1	Corynebacterium crenatum	MT	142	0.246479	2969	0.0117885	60	35	14	0	26	60	1157	1191	6.08e-06	47.4
Rv1483	FabG1	GCA_000380545.1_03031	GCA_000380545.1	Corynebacterium crenatum	MT	247	1.02429	276	0.942029	32.692	260	138	12	13	242	21	273	8.36e-18	82.8
Rv1483	FabG1	GCA_000380545.1_03040	GCA_000380545.1	Corynebacterium crenatum	MT	247	0.967611	249	0.959839	30.544	239	154	2	19	245	10	248	6.43e-31	117
Rv1483	FabG1	GCA_000380545.1_03076	GCA_000380545.1	Corynebacterium crenatum	MT	247	1.01619	274	0.934307	24.219	256	160	6	19	245	20	270	1.55e-16	79.3
Rv1483	FabG1	GCA_000380545.1_03077	GCA_000380545.1	Corynebacterium crenatum	MT	247	0.975709	252	0.956349	31.95	241	150	4	16	242	8	248	4.72e-26	104
Rv2509	Cmr	GCA_000380545.1_03077	GCA_000380545.1	Corynebacterium crenatum	MT	268	0.697761	252	0.769841	27.835	194	124	4	12	196	10	196	1.17e-09	60.1
Rv2509	Cmr	GCA_000380545.1_03129	GCA_000380545.1	Corynebacterium crenatum	MT	268	0.992537	266	1.00376	55.056	267	118	2	1	266	1	266	2.09e-93	278	Cmr
Rv3801c	FadD32	GCA_000403725.2_00376	GCA_000403725.2	"Corynebacterium ihumii"	GD7	637	0.66876	578	0.846021	25.767	489	254	19	66	508	63	488	1.32e-15	83.2
Rv3285	AccA3	GCA_000403725.2_00601	GCA_000403725.2	"Corynebacterium ihumii"	GD7	600	0.981667	599	0.983306	63.328	589	213	1	14	599	8	596	0	743	Copy-2 AccA3
Rv2524c	Fas	GCA_000403725.2_00603	GCA_000403725.2	"Corynebacterium ihumii"	GD7	3069	0.975236	3008	1.03524	43.931	3114	1544	61	35	3067	13	3005	0	2246	Fas
Rv3800c	PKS	GCA_000403725.2_00603	GCA_000403725.2	"Corynebacterium ihumii"	GD7	1733	0.155799	3008	0.090758	29.304	273	171	7	286	539	2656	2925	5.97e-14	80.9
Rv2245	KasA	GCA_000403725.2_00603	GCA_000403725.2	"Corynebacterium ihumii"	GD7	416	0.716346	3008	0.100066	28.239	301	192	8	102	381	2589	2886	6.24e-14	77
Rv2246	KasB	GCA_000403725.2_00603	GCA_000403725.2	"Corynebacterium ihumii"	GD7	438	0.773973	3008	0.114362	27.907	344	215	12	122	437	2589	2927	8.24e-13	73.6
Rv3280	AccD5	GCA_000403725.2_00604	GCA_000403725.2	"Corynebacterium ihumii"	GD7	548	0.963504	543	0.979742	62.03	532	193	5	22	548	16	543	0	667	AccD5
Rv3799c	AccD4	GCA_000403725.2_00604	GCA_000403725.2	"Corynebacterium ihumii"	GD7	522	1.01724	543	0.979742	46.241	532	271	5	5	522	13	543	1.74e-150	444
Rv2247	AccD6	GCA_000403725.2_00604	GCA_000403725.2	"Corynebacterium ihumii"	GD7	473	0.957717	543	0.839779	40.351	456	246	6	41	473	91	543	2.52e-102	318
Rv2523c	AcpS	GCA_000403725.2_00605	GCA_000403725.2	"Corynebacterium ihumii"	GD7	130	0.876923	135	0.859259	42.241	116	63	4	6	119	3	116	5.37e-23	89.4	AcpS
Rv3285	AccA3	GCA_000403725.2_00623	GCA_000403725.2	"Corynebacterium ihumii"	GD7	600	0.721667	1142	0.380911	46.207	435	226	5	12	440	14	446	1.51e-106	348
Rv3285	AccA3	GCA_000403725.2_00626	GCA_000403725.2	"Corynebacterium ihumii"	GD7	600	0.968333	594	0.998316	70.152	593	161	4	12	600	14	594	0	819	AccA3
Rv3280	AccD5	GCA_000403725.2_00638	GCA_000403725.2	"Corynebacterium ihumii"	GD7	548	0.908759	504	1.04762	48.106	528	244	6	21	548	7	504	1.85e-144	428	Copy-2 AccD5
Rv3799c	AccD4	GCA_000403725.2_00638	GCA_000403725.2	"Corynebacterium ihumii"	GD7	522	0.965517	504	1.04762	35.985	528	308	8	1	522	1	504	3.01e-91	290
Rv2247	AccD6	GCA_000403725.2_00638	GCA_000403725.2	"Corynebacterium ihumii"	GD7	473	0.892178	504	0.876984	35.294	442	257	6	41	473	83	504	4.12e-67	225
Rv1483	FabG1	GCA_000403725.2_00742	GCA_000403725.2	"Corynebacterium ihumii"	GD7	247	0.838057	216	1.01389	32.42	219	126	6	16	224	2	208	1.04e-16	78.6
Rv2509	Cmr	GCA_000403725.2_00742	GCA_000403725.2	"Corynebacterium ihumii"	GD7	268	0.641791	216	0.865741	30.481	187	112	8	11	194	3	174	1.26e-10	62.4
Rv2509	Cmr	GCA_000403725.2_00800	GCA_000403725.2	"Corynebacterium ihumii"	GD7	268	0.992537	268	0.992537	48.496	266	137	0	1	266	1	266	4.08e-83	252	Cmr
Rv3801c	FadD32	GCA_000403725.2_00845	GCA_000403725.2	"Corynebacterium ihumii"	GD7	637	0.530612	469	0.927505	25.977	435	220	15	183	612	130	467	5.4e-13	74.3
Rv2794c	PptT	GCA_000403725.2_01186	GCA_000403725.2	Corynebacterium ihumii	GD7	227	0.85022	220	0.840909	42.564	195	100	4	35	227	35	219	1.03e-41	143	PptT
Rv3285	AccA3	GCA_000403725.2_01573	GCA_000403725.2	"Corynebacterium ihumii"	GD7	600	0.966667	582	1.03093	49	600	275	7	12	600	3	582	0	562	Copy-3 AccA3
Rv3799c	AccD4	GCA_000403725.2_02116	GCA_000403725.2	"Corynebacterium ihumii"	GD7	522	0.980843	513	1.0078	52.998	517	234	4	10	522	2	513	0	561	AccD4
Rv3280	AccD5	GCA_000403725.2_02116	GCA_000403725.2	"Corynebacterium ihumii"	GD7	548	0.934307	513	1.02924	49.621	528	247	8	24	548	2	513	4.85e-170	493
Rv2247	AccD6	GCA_000403725.2_02116	GCA_000403725.2	"Corynebacterium ihumii"	GD7	473	0.980973	513	0.910331	37.045	467	272	7	18	465	37	500	3.08e-96	301
Rv3800c	PKS	GCA_000403725.2_02117	GCA_000403725.2	"Corynebacterium ihumii"	GD7	1733	0.898442	1568	1.09439	41.492	1716	824	33	22	1716	5	1561	0	1155	PKS
Rv2246	KasB	GCA_000403725.2_02117	GCA_000403725.2	"Corynebacterium ihumii"	GD7	438	0.936073	1568	0.273597	27.739	429	255	11	46	438	105	514	3.3e-25	111
Rv2245	KasA	GCA_000403725.2_02117	GCA_000403725.2	"Corynebacterium ihumii"	GD7	416	0.721154	1568	0.198342	30.225	311	186	8	126	416	215	514	2.46e-21	99.8
Rv2524c	Fas	GCA_000403725.2_02117	GCA_000403725.2	"Corynebacterium ihumii"	GD7	3069	0.101662	1568	0.228316	27.374	358	203	14	2609	2955	159	470	5.61e-12	75.1
Rv3801c	FadD32	GCA_000403725.2_02118	GCA_000403725.2	"Corynebacterium ihumii"	GD7	637	0.910518	605	1.00826	38.852	610	331	9	15	612	11	590	5.64e-134	407	FadD32
Rv3799c	AccD4	GCA_000411375.1_00027	GCA_000411375.1	Corynebacterium pyruviciproducens	ATCC BAA-1742	522	0.735632	524	0.75	24.173	393	267	12	77	447	61	444	4.52e-09	61.6
Rv2523c	AcpS	GCA_000411375.1_00362	GCA_000411375.1	Corynebacterium pyruviciproducens	ATCC BAA-1742	130	1.02308	151	0.880795	42.857	133	70	3	2	128	10	142	1.11e-23	91.7	AcpS
Rv2794c	PptT	GCA_000411375.1_00828	GCA_000411375.1	Corynebacterium pyruviciproducens	ATCC BAA-1742	227	0.911894	217	0.940092	40.187	214	111	5	21	227	13	216	8.27e-42	143	PptT
Rv2244	AcpM	GCA_000411375.1_01053	GCA_000411375.1	Corynebacterium pyruviciproducens	ATCC BAA-1742	115	0.547826	76	0.868421	36.364	66	39	1	12	77	7	69	1.62e-07	47.8
Rv2509	Cmr	GCA_000411375.1_01234	GCA_000411375.1	Corynebacterium pyruviciproducens	ATCC BAA-1742	268	0.966418	266	0.988722	54.373	263	116	1	3	265	7	265	1.77e-89	268	Cmr
Rv3799c	AccD4	GCA_000411375.1_01620	GCA_000411375.1	Corynebacterium pyruviciproducens	ATCC BAA-1742	522	0.984674	516	1.00194	52.998	517	238	3	8	522	3	516	0	555	AccD4
Rv3280	AccD5	GCA_000411375.1_01620	GCA_000411375.1	Corynebacterium pyruviciproducens	ATCC BAA-1742	548	0.941606	516	1.03488	47.753	534	256	8	20	548	1	516	5.62e-166	483
Rv2247	AccD6	GCA_000411375.1_01620	GCA_000411375.1	Corynebacterium pyruviciproducens	ATCC BAA-1742	473	0.900634	516	0.831395	36.597	429	260	7	41	460	73	498	4.02e-88	281
Rv3800c	PKS	GCA_000411375.1_01621	GCA_000411375.1	Corynebacterium pyruviciproducens	ATCC BAA-1742	1733	0.585113	1558	0.715019	40.664	1114	551	21	616	1719	542	1555	0	717	PKS
Rv3800c	PKS	GCA_000411375.1_01621	GCA_000411375.1	Corynebacterium pyruviciproducens	ATCC BAA-1742	1733	0.304097	1558	0.343389	53.645	535	230	6	22	546	8	534	5.08e-171	562	PKS
Rv2246	KasB	GCA_000411375.1_01621	GCA_000411375.1	Corynebacterium pyruviciproducens	ATCC BAA-1742	438	0.936073	1558	0.276637	27.146	431	255	12	46	438	121	530	1.8e-23	106
Rv2245	KasA	GCA_000411375.1_01621	GCA_000411375.1	Corynebacterium pyruviciproducens	ATCC BAA-1742	416	0.956731	1558	0.268293	26.316	418	267	9	20	416	133	530	3.71e-23	105
Rv2524c	Fas	GCA_000411375.1_01621	GCA_000411375.1	Corynebacterium pyruviciproducens	ATCC BAA-1742	3069	0.0671228	1558	0.144416	27.556	225	143	6	2719	2942	275	480	1.42e-07	60.8
Rv3801c	FadD32	GCA_000411375.1_01622	GCA_000411375.1	Corynebacterium pyruviciproducens	ATCC BAA-1742	637	0.908948	593	1.02361	44.316	607	307	9	18	621	14	592	4.38e-161	477	FadD32
Rv1483	FabG1	GCA_000411375.1_01749	GCA_000411375.1	Corynebacterium pyruviciproducens	ATCC BAA-1742	247	0.94332	251	0.928287	34.335	233	147	2	16	242	8	240	2.51e-32	120
Rv3285	AccA3	GCA_000411375.1_01996	GCA_000411375.1	Corynebacterium pyruviciproducens	ATCC BAA-1742	600	0.118333	120	0.591667	47.887	71	37	0	530	600	50	120	1.35e-11	64.3
Rv3280	AccD5	GCA_000411375.1_01998	GCA_000411375.1	Corynebacterium pyruviciproducens	ATCC BAA-1742	548	0.928832	518	1.00772	48.851	522	253	4	28	548	10	518	2.49e-170	494	Copy-2 AccD5
Rv3799c	AccD4	GCA_000411375.1_01998	GCA_000411375.1	Corynebacterium pyruviciproducens	ATCC BAA-1742	522	0.98659	518	1.01158	45.42	524	271	7	5	522	4	518	4.06e-147	434
Rv2247	AccD6	GCA_000411375.1_01998	GCA_000411375.1	Corynebacterium pyruviciproducens	ATCC BAA-1742	473	0.902748	518	0.830116	40.93	430	246	3	41	465	79	505	1.16e-103	321
Rv3280	AccD5	GCA_000411375.1_02105	GCA_000411375.1	Corynebacterium pyruviciproducens	ATCC BAA-1742	548	0.979927	542	0.990775	71.695	537	150	2	14	548	6	542	0	793	AccD5
Rv3799c	AccD4	GCA_000411375.1_02105	GCA_000411375.1	Corynebacterium pyruviciproducens	ATCC BAA-1742	522	1.02682	542	0.99262	47.212	538	266	6	1	522	7	542	9.04e-166	483
Rv2247	AccD6	GCA_000411375.1_02105	GCA_000411375.1	Corynebacterium pyruviciproducens	ATCC BAA-1742	473	0.959831	542	0.843173	41.575	457	240	6	41	473	89	542	6.56e-118	358
CgAccE	AccE5	GCA_000411375.1_02106	GCA_000411375.1	Corynebacterium pyruviciproducens	ATCC BAA-1742	82	0.890244	96	0.760417	45.205	73	40	0	10	82	24	96	9.19e-18	73.2	AccE5
Rv3285	AccA3	GCA_000411375.1_02112	GCA_000411375.1	Corynebacterium pyruviciproducens	ATCC BAA-1742	600	0.971667	593	0.993255	71.138	589	164	1	12	600	8	590	0	860	AccA3
Rv3285	AccA3	GCA_000411375.1_02113	GCA_000411375.1	Corynebacterium pyruviciproducens	ATCC BAA-1742	600	0.781667	1149	0.412533	41.561	474	267	5	2	470	11	479	1.39e-98	327
Rv3801c	FadD32	GCA_000411375.1_02326	GCA_000411375.1	Corynebacterium pyruviciproducens	ATCC BAA-1742	637	0.660911	572	0.856643	24.898	490	252	18	66	508	59	479	8.85e-17	86.7
Rv2509	Cmr	GCA_000411375.1_02487	GCA_000411375.1	Corynebacterium pyruviciproducens	ATCC BAA-1742	268	0.649254	239	0.769874	31.522	184	115	5	12	194	12	185	4.95e-10	60.8
Rv1483	FabG1	GCA_000418365.1_00104	GCA_000418365.1	Corynebacterium terpenotabidum	Y-11	247	0.898785	290	0.806897	30.342	234	142	4	19	243	10	231	2.58e-16	79
Rv1483	FabG1	GCA_000418365.1_00105	GCA_000418365.1	Corynebacterium terpenotabidum	Y-11	247	0.995951	271	0.918819	32.53	249	144	8	16	243	13	258	1.09e-23	98.6
Rv2509	Cmr	GCA_000418365.1_00151	GCA_000418365.1	Corynebacterium terpenotabidum	Y-11	268	0.876866	271	0.926199	29.482	251	147	8	14	250	18	252	3.34e-10	61.6
Rv3801c	FadD32	GCA_000418365.1_00217	GCA_000418365.1	Corynebacterium terpenotabidum	Y-11	637	0.956044	623	1.00963	41.653	629	324	8	18	623	14	622	1.76e-145	438	FadD32
Rv3800c	PKS	GCA_000418365.1_00218	GCA_000418365.1	Corynebacterium terpenotabidum	Y-11	1733	0.93768	1636	1.05807	44.31	1731	831	26	16	1719	8	1632	0	1297	PKS
Rv2246	KasB	GCA_000418365.1_00218	GCA_000418365.1	Corynebacterium terpenotabidum	Y-11	438	0.981735	1636	0.275061	27.556	450	269	14	21	433	100	529	2.56e-24	108
Rv2245	KasA	GCA_000418365.1_00218	GCA_000418365.1	Corynebacterium terpenotabidum	Y-11	416	0.959135	1636	0.252445	27.119	413	254	13	29	408	128	526	1.16e-19	94.4
Rv2524c	Fas	GCA_000418365.1_00218	GCA_000418365.1	Corynebacterium terpenotabidum	Y-11	3069	0.0834148	1636	0.174205	27.368	285	166	10	2719	2991	279	534	1.59e-09	67
Rv3799c	AccD4	GCA_000418365.1_00219	GCA_000418365.1	Corynebacterium terpenotabidum	Y-11	522	0.982759	526	0.986692	55.877	519	218	5	9	522	14	526	0	568	AccD4
Rv3280	AccD5	GCA_000418365.1_00219	GCA_000418365.1	Corynebacterium terpenotabidum	Y-11	548	0.959854	526	1.04373	47.905	549	262	6	1	548	1	526	1.03e-165	483
Rv2247	AccD6	GCA_000418365.1_00219	GCA_000418365.1	Corynebacterium terpenotabidum	Y-11	473	0.915433	526	0.836502	39.318	440	252	6	41	472	83	515	9.36e-90	285
Rv1483	FabG1	GCA_000418365.1_00312	GCA_000418365.1	Corynebacterium terpenotabidum	Y-11	247	0.769231	301	0.631229	33.684	190	110	2	19	192	28	217	1.33e-21	93.6
Rv2509	Cmr	GCA_000418365.1_00312	GCA_000418365.1	Corynebacterium terpenotabidum	Y-11	268	0.86194	301	0.797342	31.667	240	144	4	3	231	18	248	2.86e-21	93.2
Rv1483	FabG1	GCA_000418365.1_00341	GCA_000418365.1	Corynebacterium terpenotabidum	Y-11	247	1.03239	265	0.977358	29.344	259	154	5	13	246	6	260	5.62e-16	77.4
Rv3801c	FadD32	GCA_000418365.1_00345	GCA_000418365.1	Corynebacterium terpenotabidum	Y-11	637	0.729984	538	1.04647	23.801	563	299	23	85	615	68	532	1.73e-10	66.6
Rv1483	FabG1	GCA_000418365.1_00386	GCA_000418365.1	Corynebacterium terpenotabidum	Y-11	247	0.939271	233	1.03433	34.44	241	138	8	16	245	2	233	5.86e-27	106
Rv1483	FabG1	GCA_000418365.1_00391	GCA_000418365.1	Corynebacterium terpenotabidum	Y-11	247	0.979757	252	0.960317	33.058	242	150	3	16	245	10	251	1.38e-32	121
Rv2509	Cmr	GCA_000418365.1_00391	GCA_000418365.1	Corynebacterium terpenotabidum	Y-11	268	0.679104	252	0.734127	34.054	185	117	4	12	194	12	193	1.05e-11	65.9
Rv3285	AccA3	GCA_000418365.1_00515	GCA_000418365.1	Corynebacterium terpenotabidum	Y-11	600	0.726667	1145	0.381659	45.08	437	234	4	9	440	3	438	1.05e-101	335
Rv3285	AccA3	GCA_000418365.1_00577	GCA_000418365.1	Corynebacterium terpenotabidum	Y-11	600	1.04167	628	0.996815	48.243	626	285	6	12	599	3	627	0	553	Copy-2 AccA3
Rv3801c	FadD32	GCA_000418365.1_00673	GCA_000418365.1	Corynebacterium terpenotabidum	Y-11	637	0.571429	527	0.821632	24.48	433	242	18	85	501	68	431	1e-10	67.4
Rv2509	Cmr	GCA_000418365.1_00712	GCA_000418365.1	Corynebacterium terpenotabidum	Y-11	268	0.985075	275	0.96	48.485	264	135	1	3	265	9	272	1.17e-76	236	Cmr
Rv1483	FabG1	GCA_000418365.1_00845	GCA_000418365.1	Corynebacterium terpenotabidum	Y-11	247	0.991903	269	0.921933	36.29	248	138	4	12	242	8	252	6.19e-37	133
Rv2509	Cmr	GCA_000418365.1_00845	GCA_000418365.1	Corynebacterium terpenotabidum	Y-11	268	0.723881	269	0.724907	30.769	195	129	4	3	192	5	198	1.12e-07	54.3
Rv2244	AcpM	GCA_000418365.1_00898	GCA_000418365.1	Corynebacterium terpenotabidum	Y-11	115	0.573913	114	0.578947	45.455	66	36	0	12	77	38	103	2.26e-10	55.8
Rv2509	Cmr	GCA_000418365.1_01044	GCA_000418365.1	Corynebacterium terpenotabidum	Y-11	268	0.645522	267	0.651685	28.736	174	115	3	85	250	79	251	4.68e-11	64.3
Rv1483	FabG1	GCA_000418365.1_01047	GCA_000418365.1	Corynebacterium terpenotabidum	Y-11	247	0.987854	444	0.565315	32.669	251	146	3	12	246	200	443	6.51e-27	110
Rv2509	Cmr	GCA_000418365.1_01146	GCA_000418365.1	Corynebacterium terpenotabidum	Y-11	268	0.675373	243	0.765432	28.495	186	123	4	10	190	2	182	1.56e-10	62.4
Rv2794c	PptT	GCA_000418365.1_01374	GCA_000418365.1	Corynebacterium terpenotabidum	Y-11	227	0.969163	248	0.919355	35.983	239	123	8	4	223	15	242	2.15e-32	120	PptT
Rv1483	FabG1	GCA_000418365.1_01390	GCA_000418365.1	Corynebacterium terpenotabidum	Y-11	247	0.82996	315	0.657143	29.952	207	113	6	19	195	10	214	9.26e-16	77.8
Rv2509	Cmr	GCA_000418365.1_01390	GCA_000418365.1	Corynebacterium terpenotabidum	Y-11	268	0.75	315	0.647619	28.922	204	121	4	12	194	9	209	1.27e-07	54.3
Rv2509	Cmr	GCA_000418365.1_01405	GCA_000418365.1	Corynebacterium terpenotabidum	Y-11	268	0.701493	252	0.761905	34.375	192	120	5	5	194	3	190	1.28e-08	57
Rv2509	Cmr	GCA_000418365.1_01653	GCA_000418365.1	Corynebacterium terpenotabidum	Y-11	268	0.61194	228	0.833333	30.526	190	103	6	8	194	15	178	2.54e-12	67.4
Rv3801c	FadD32	GCA_000418365.1_01748	GCA_000418365.1	Corynebacterium terpenotabidum	Y-11	637	0.422292	582	0.551546	26.791	321	180	11	191	508	204	472	3e-13	75.5
Rv3285	AccA3	GCA_000418365.1_01753	GCA_000418365.1	Corynebacterium terpenotabidum	Y-11	600	0.733333	714	0.616246	46.364	440	221	4	14	438	10	449	1.3e-113	357
Rv3285	AccA3	GCA_000418365.1_01753	GCA_000418365.1	Corynebacterium terpenotabidum	Y-11	600	0.13	714	0.110644	48.101	79	36	2	525	599	619	696	1.05e-07	57.8
Rv3280	AccD5	GCA_000418365.1_01754	GCA_000418365.1	Corynebacterium terpenotabidum	Y-11	548	0.927007	539	0.998145	30.669	538	321	11	18	533	16	523	1.5e-63	219	Copy-3 AccD5
Rv3799c	AccD4	GCA_000418365.1_01754	GCA_000418365.1	Corynebacterium terpenotabidum	Y-11	522	0.942529	539	0.93692	30.891	505	319	9	16	503	29	520	3.39e-61	212
Rv2247	AccD6	GCA_000418365.1_01754	GCA_000418365.1	Corynebacterium terpenotabidum	Y-11	473	0.957717	539	0.871985	31.915	470	279	13	13	458	66	518	2.01e-49	179
Rv3801c	FadD32	GCA_000418365.1_01761	GCA_000418365.1	Corynebacterium terpenotabidum	Y-11	637	0.437991	515	0.675728	29.598	348	161	18	189	521	156	434	9.44e-12	70.5
Rv3280	AccD5	GCA_000418365.1_01767	GCA_000418365.1	Corynebacterium terpenotabidum	Y-11	548	0.921533	532	0.988722	30.038	526	338	10	15	531	12	516	1.94e-61	213
Rv2247	AccD6	GCA_000418365.1_01767	GCA_000418365.1	Corynebacterium terpenotabidum	Y-11	473	0.978858	532	0.887218	31.144	472	300	10	7	462	58	520	4.34e-54	191
Rv3799c	AccD4	GCA_000418365.1_01767	GCA_000418365.1	Corynebacterium terpenotabidum	Y-11	522	0.944444	532	0.964286	28.85	513	324	11	13	504	24	516	1.96e-51	186
Rv3285	AccA3	GCA_000418365.1_01768	GCA_000418365.1	Corynebacterium terpenotabidum	Y-11	600	0.77	678	0.70059	43.158	475	241	9	9	467	1	462	1.91e-99	319
Rv3285	AccA3	GCA_000418365.1_01768	GCA_000418365.1	Corynebacterium terpenotabidum	Y-11	600	0.151667	678	0.137168	37.634	93	56	1	508	600	583	673	7.25e-06	52
Rv3280	AccD5	GCA_000418365.1_01847	GCA_000418365.1	Corynebacterium terpenotabidum	Y-11	548	0.945255	529	1	51.985	529	242	5	21	548	12	529	0	524	AccD5
Rv3799c	AccD4	GCA_000418365.1_01847	GCA_000418365.1	Corynebacterium terpenotabidum	Y-11	522	0.998084	529	1.00756	42.026	533	283	7	4	522	9	529	6.57e-121	367
Rv2247	AccD6	GCA_000418365.1_01847	GCA_000418365.1	Corynebacterium terpenotabidum	Y-11	473	1.00846	529	0.911153	35.062	482	279	10	21	473	53	529	6.64e-71	236
Rv3285	AccA3	GCA_000418365.1_01851	GCA_000418365.1	Corynebacterium terpenotabidum	Y-11	600	0.965	591	0.996616	66.893	589	184	4	12	599	12	590	0	783	AccA3
Rv3800c	PKS	GCA_000418365.1_02034	GCA_000418365.1	Corynebacterium terpenotabidum	Y-11	1733	0.0611656	2177	0.0486909	34.906	106	63	2	1466	1565	1928	2033	1.69e-07	59.7
Rv2523c	AcpS	GCA_000418365.1_02226	GCA_000418365.1	Corynebacterium terpenotabidum	Y-11	130	0.776923	200	0.52	45.192	104	48	4	10	107	42	142	4.63e-16	73.2	AcpS
Rv2524c	Fas	GCA_000418365.1_02227	GCA_000418365.1	Corynebacterium terpenotabidum	Y-11	3069	1.00815	3116	1.01155	47.303	3152	1484	44	30	3062	17	3110	0	2551	Fas
Rv2246	KasB	GCA_000418365.1_02227	GCA_000418365.1	Corynebacterium terpenotabidum	Y-11	438	0.591324	3116	0.0834403	28.462	260	166	7	162	402	2736	2994	4.26e-10	65.1
Rv3800c	PKS	GCA_000418365.1_02227	GCA_000418365.1	Corynebacterium terpenotabidum	Y-11	1733	0.127525	3116	0.0712452	25.225	222	147	5	265	468	2744	2964	1.81e-07	59.7
Rv2245	KasA	GCA_000418365.1_02227	GCA_000418365.1	Corynebacterium terpenotabidum	Y-11	416	0.711538	3116	0.0962773	25	300	199	10	103	380	2699	2994	3.78e-08	58.5
Rv3280	AccD5	GCA_000418365.1_02228	GCA_000418365.1	Corynebacterium terpenotabidum	Y-11	548	0.886861	513	0.976608	52.495	501	219	6	52	548	28	513	3.84e-165	481	Copy-2 AccD5
Rv3799c	AccD4	GCA_000418365.1_02228	GCA_000418365.1	Corynebacterium terpenotabidum	Y-11	522	0.900383	513	0.922027	44.397	473	256	5	40	508	30	499	5.41e-129	387
Rv2247	AccD6	GCA_000418365.1_02228	GCA_000418365.1	Corynebacterium terpenotabidum	Y-11	473	0.932347	513	0.869396	43.498	446	232	8	40	470	61	501	1.34e-117	357
Rv3285	AccA3	GCA_000418365.1_02229	GCA_000418365.1	Corynebacterium terpenotabidum	Y-11	600	1.04333	648	0.973765	42.789	631	312	10	13	599	3	628	6.23e-141	426	Copy-3 AccA3
Rv2509	Cmr	GCA_000418365.1_02260	GCA_000418365.1	Corynebacterium terpenotabidum	Y-11	268	0.936567	261	1.00383	31.298	262	152	9	13	257	10	260	2.01e-10	62.4
Rv2794c	PptT	GCA_000420605.1_00256	GCA_000420605.1	Corynebacterium massiliense	DSM 45435	227	0.85022	222	0.828829	41.753	194	102	3	35	227	37	220	3.94e-43	147	PptT
Rv2244	AcpM	GCA_000420605.1_00452	GCA_000420605.1	Corynebacterium massiliense	DSM 45435	115	0.704348	127	0.645669	31.707	82	55	1	6	87	45	125	4.33e-09	52.8
Rv3285	AccA3	GCA_000420605.1_00685	GCA_000420605.1	Corynebacterium massiliense	DSM 45435	600	0.965	582	1.02062	51.178	594	269	7	12	599	3	581	0	583	Copy-2 AccA3
Rv3280	AccD5	GCA_000420605.1_00702	GCA_000420605.1	Corynebacterium massiliense	DSM 45435	548	0.863139	473	1.04228	56.998	493	191	5	57	548	1	473	0	538	AccD5
Rv3799c	AccD4	GCA_000420605.1_00702	GCA_000420605.1	Corynebacterium massiliense	DSM 45435	522	0.902299	473	1.02537	45.567	485	243	8	45	522	3	473	3.67e-128	384
Rv2247	AccD6	GCA_000420605.1_00702	GCA_000420605.1	Corynebacterium massiliense	DSM 45435	473	0.915433	473	0.940803	40.899	445	239	8	41	473	41	473	5.06e-94	295
Rv3280	AccD5	GCA_000420605.1_00703	GCA_000420605.1	Corynebacterium massiliense	DSM 45435	548	0.824818	457	1.15755	43.856	529	219	9	21	548	6	457	6.91e-139	412	Copy-2 AccD5
Rv3799c	AccD4	GCA_000420605.1_00703	GCA_000420605.1	Corynebacterium massiliense	DSM 45435	522	0.8659	457	1.15098	35.932	526	253	11	5	520	4	455	8.8e-89	282
Rv2247	AccD6	GCA_000420605.1_00703	GCA_000420605.1	Corynebacterium massiliense	DSM 45435	473	0.813953	457	0.978118	32.438	447	222	11	30	458	53	437	4.3e-57	198
Rv3285	AccA3	GCA_000420605.1_00709	GCA_000420605.1	Corynebacterium massiliense	DSM 45435	600	0.966667	586	1.00683	68.136	590	178	1	11	600	7	586	0	788	AccA3
Rv3285	AccA3	GCA_000420605.1_00711	GCA_000420605.1	Corynebacterium massiliense	DSM 45435	600	0.721667	1137	0.381706	44.24	434	236	3	12	440	9	441	1.58e-101	335
Rv1483	FabG1	GCA_000420605.1_00888	GCA_000420605.1	Corynebacterium massiliense	DSM 45435	247	0.708502	258	0.678295	32	175	114	3	77	246	82	256	4.52e-20	88.6
Rv1483	FabG1	GCA_000420605.1_01322	GCA_000420605.1	Corynebacterium massiliense	DSM 45435	247	0.789474	256	0.761719	35.897	195	124	1	49	242	46	240	3.81e-30	115
Rv3801c	FadD32	GCA_000420605.1_01635	GCA_000420605.1	Corynebacterium massiliense	DSM 45435	637	0.882261	610	0.968852	41.624	591	302	10	43	619	46	607	2.72e-139	421	FadD32
Rv3800c	PKS	GCA_000420605.1_01636	GCA_000420605.1	Corynebacterium massiliense	DSM 45435	1733	0.600115	1598	0.690238	41.614	1103	567	20	625	1713	540	1579	0	702	PKS
Rv3800c	PKS	GCA_000420605.1_01636	GCA_000420605.1	Corynebacterium massiliense	DSM 45435	1733	0.300058	1598	0.329787	53.7	527	234	4	18	541	1	520	2.48e-176	578	PKS
Rv2246	KasB	GCA_000420605.1_01636	GCA_000420605.1	Corynebacterium massiliense	DSM 45435	438	0.833333	1598	0.240926	30.909	385	219	12	81	438	157	521	4.35e-27	117
Rv2245	KasA	GCA_000420605.1_01636	GCA_000420605.1	Corynebacterium massiliense	DSM 45435	416	0.831731	1598	0.222778	28.09	356	232	6	75	416	176	521	2.86e-21	99.4
Rv2524c	Fas	GCA_000420605.1_01636	GCA_000420605.1	Corynebacterium massiliense	DSM 45435	3069	0.0863473	1598	0.178348	24.912	285	191	8	2719	3000	266	530	4.45e-08	62.4
Rv3799c	AccD4	GCA_000420605.1_01637	GCA_000420605.1	Corynebacterium massiliense	DSM 45435	522	0.98659	515	1.00777	51.06	519	246	4	8	522	1	515	0	536	AccD4
Rv3280	AccD5	GCA_000420605.1_01637	GCA_000420605.1	Corynebacterium massiliense	DSM 45435	548	0.939781	515	1.02524	48.485	528	258	5	22	548	1	515	6.31e-162	473
Rv2247	AccD6	GCA_000420605.1_01637	GCA_000420605.1	Corynebacterium massiliense	DSM 45435	473	0.902748	515	0.840777	37.875	433	250	7	41	460	71	497	1.59e-90	287
Rv2509	Cmr	GCA_000420605.1_01839	GCA_000420605.1	Corynebacterium massiliense	DSM 45435	268	0.985075	277	0.956679	46.038	265	141	2	3	266	14	277	2.01e-75	233	Cmr
Rv2509	Cmr	GCA_000420605.1_01860	GCA_000420605.1	Corynebacterium massiliense	DSM 45435	268	0.660448	227	0.832599	33.862	189	112	6	7	194	3	179	1.38e-12	67.8
Rv2524c	Fas	GCA_000420605.1_01874	GCA_000420605.1	Corynebacterium massiliense	DSM 45435	3069	0.982079	3034	1.04087	43.794	3158	1496	71	34	3056	11	3024	0	2008	Fas
Rv2245	KasA	GCA_000420605.1_01874	GCA_000420605.1	Corynebacterium massiliense	DSM 45435	416	0.723558	3034	0.100198	27.961	304	190	6	103	380	2612	2912	1.84e-13	75.5
Rv2246	KasB	GCA_000420605.1_01874	GCA_000420605.1	Corynebacterium massiliense	DSM 45435	438	0.876712	3034	0.130521	26.768	396	241	13	44	402	2529	2912	2.45e-13	75.5
Rv3800c	PKS	GCA_000420605.1_01874	GCA_000420605.1	Corynebacterium massiliense	DSM 45435	1733	0.228505	3034	0.133487	25.432	405	255	12	165	531	2549	2944	4.62e-09	64.7
Rv2523c	AcpS	GCA_000420605.1_01875	GCA_000420605.1	Corynebacterium massiliense	DSM 45435	130	1.00769	138	0.949275	45.038	131	63	4	6	127	3	133	4.18e-26	97.4	AcpS
Rv1483	FabG1	GCA_000427865.1_00062	GCA_000427865.1	Corynebacterium sputi	DSM 45148	247	0.987854	250	0.984	30.081	246	154	5	13	242	3	246	2.37e-22	94.4
Rv2509	Cmr	GCA_000427865.1_00143	GCA_000427865.1	Corynebacterium sputi	DSM 45148	268	0.641791	225	0.826667	34.409	186	105	5	12	194	9	180	5.3e-14	72
Rv2244	AcpM	GCA_000427865.1_00168	GCA_000427865.1	Corynebacterium sputi	DSM 45148	115	0.521739	115	0.521739	45	60	33	0	23	82	55	114	1.53e-09	53.9
Rv3285	AccA3	GCA_000427865.1_00249	GCA_000427865.1	Corynebacterium sputi	DSM 45148	600	0.748333	1137	0.395778	43.556	450	246	5	12	454	9	457	9.22e-98	325
Rv2509	Cmr	GCA_000427865.1_00375	GCA_000427865.1	Corynebacterium sputi	DSM 45148	268	0.973881	265	0.992453	52.471	263	123	2	1	263	1	261	6.29e-85	256	Cmr
Rv2523c	AcpS	GCA_000427865.1_00416	GCA_000427865.1	Corynebacterium sputi	DSM 45148	130	1.05385	176	0.778409	44.526	137	62	5	6	128	39	175	7.38e-28	103	AcpS
Rv1483	FabG1	GCA_000427865.1_00421	GCA_000427865.1	Corynebacterium sputi	DSM 45148	247	0.967611	254	0.968504	28.862	246	150	3	16	243	13	251	2.19e-17	81.3
Rv2509	Cmr	GCA_000427865.1_00421	GCA_000427865.1	Corynebacterium sputi	DSM 45148	268	0.671642	254	0.783465	30.151	199	120	3	11	209	14	193	9.2e-08	54.3
Rv2794c	PptT	GCA_000427865.1_00448	GCA_000427865.1	Corynebacterium sputi	DSM 45148	227	0.837004	216	0.837963	44.56	193	92	5	37	226	35	215	2.26e-44	150	PptT
Rv2509	Cmr	GCA_000427865.1_00914	GCA_000427865.1	Corynebacterium sputi	DSM 45148	268	0.835821	253	0.920949	31.76	233	140	9	13	235	7	230	9.1e-10	60.5
Rv3285	AccA3	GCA_000427865.1_00977	GCA_000427865.1	Corynebacterium sputi	DSM 45148	600	0.495	383	0.788512	36.424	302	172	7	214	500	71	367	2.09e-39	150
Rv1483	FabG1	GCA_000427865.1_01008	GCA_000427865.1	Corynebacterium sputi	DSM 45148	247	1.01619	259	0.969112	28.685	251	162	4	10	243	6	256	2.47e-18	84
Rv2509	Cmr	GCA_000427865.1_01420	GCA_000427865.1	Corynebacterium sputi	DSM 45148	268	0.615672	208	0.913462	30	190	108	5	12	201	4	168	4.1e-12	66.2
Rv2509	Cmr	GCA_000427865.1_01421	GCA_000427865.1	Corynebacterium sputi	DSM 45148	268	0.679104	255	0.729412	34.946	186	114	4	12	194	12	193	4.47e-10	61.2
Rv2509	Cmr	GCA_000427865.1_01615	GCA_000427865.1	Corynebacterium sputi	DSM 45148	268	0.955224	267	0.992509	32.075	265	164	4	2	259	8	263	3.08e-31	119
Rv2524c	Fas	GCA_000427865.1_01672	GCA_000427865.1	Corynebacterium sputi	DSM 45148	3069	0.975888	3037	1.02041	50.694	3099	1366	45	24	3064	34	3028	0	2766	Fas
Rv2246	KasB	GCA_000427865.1_01672	GCA_000427865.1	Corynebacterium sputi	DSM 45148	438	0.789954	3037	0.115575	27.635	351	219	11	80	400	2558	2903	3.32e-16	84.3
Rv3800c	PKS	GCA_000427865.1_01672	GCA_000427865.1	Corynebacterium sputi	DSM 45148	1733	0.227928	3037	0.132038	26.683	401	258	13	169	539	2551	2945	2.09e-13	79
Rv2245	KasA	GCA_000427865.1_01672	GCA_000427865.1	Corynebacterium sputi	DSM 45148	416	0.706731	3037	0.0977939	26.263	297	195	7	103	378	2610	2903	1.79e-12	72.4
Rv3801c	FadD32	GCA_000427865.1_01697	GCA_000427865.1	Corynebacterium sputi	DSM 45148	637	0.601256	521	0.869482	25.166	453	250	21	75	508	56	438	5.28e-14	77.8
Rv3801c	FadD32	GCA_000427865.1_01778	GCA_000427865.1	Corynebacterium sputi	DSM 45148	637	0.433281	567	0.610229	25.145	346	170	13	182	508	201	476	8.93e-15	80.5
Rv3285	AccA3	GCA_000427865.1_01782	GCA_000427865.1	Corynebacterium sputi	DSM 45148	600	0.726667	656	0.664634	47.936	436	224	2	12	444	4	439	1.27e-112	353
Rv3799c	AccD4	GCA_000427865.1_01783	GCA_000427865.1	Corynebacterium sputi	DSM 45148	522	0.954023	526	0.980989	31.783	516	311	10	17	509	15	512	2e-66	226
Rv3280	AccD5	GCA_000427865.1_01783	GCA_000427865.1	Corynebacterium sputi	DSM 45148	548	0.912409	526	0.992395	33.333	522	312	14	27	534	11	510	3.49e-64	220
Rv2247	AccD6	GCA_000427865.1_01783	GCA_000427865.1	Corynebacterium sputi	DSM 45148	473	0.879493	526	0.811787	32.319	427	257	11	53	458	89	504	1.36e-52	187
Rv3285	AccA3	GCA_000427865.1_01784	GCA_000427865.1	Corynebacterium sputi	DSM 45148	600	0.318333	446	0.428251	40.314	191	99	4	278	453	39	229	3.81e-28	120
Rv3285	AccA3	GCA_000427865.1_01784	GCA_000427865.1	Corynebacterium sputi	DSM 45148	600	0.175	446	0.251121	34.821	112	66	2	489	600	339	443	4.45e-06	52.4
Rv2509	Cmr	GCA_000427865.1_01844	GCA_000427865.1	Corynebacterium sputi	DSM 45148	268	0.91791	271	0.940959	22.353	255	184	4	13	262	12	257	1.64e-07	53.9
Rv1483	FabG1	GCA_000427865.1_01859	GCA_000427865.1	Corynebacterium sputi	DSM 45148	247	0.757085	277	0.689531	32.984	191	120	4	6	192	7	193	8.3e-19	85.5
Rv2509	Cmr	GCA_000427865.1_01859	GCA_000427865.1	Corynebacterium sputi	DSM 45148	268	0.634328	277	0.65704	34.615	182	106	4	12	192	20	189	1.05e-15	77.4
Rv3801c	FadD32	GCA_000427865.1_01994	GCA_000427865.1	Corynebacterium sputi	DSM 45148	637	0.535322	628	0.61465	24.352	386	237	17	181	556	234	574	7.55e-07	55.1
Rv1483	FabG1	GCA_000427865.1_02363	GCA_000427865.1	Corynebacterium sputi	DSM 45148	247	0.995951	447	0.552573	32.794	247	156	2	4	241	196	441	1.21e-27	112
Rv3801c	FadD32	GCA_000427865.1_02463	GCA_000427865.1	Corynebacterium sputi	DSM 45148	637	0.949765	612	1.02288	39.776	626	343	9	9	621	5	609	1.22e-148	446	FadD32
Rv3800c	PKS	GCA_000427865.1_02464	GCA_000427865.1	Corynebacterium sputi	DSM 45148	1733	0.949221	1646	1.06197	45.652	1748	824	27	1	1725	1	1645	0	1407	PKS
Rv2246	KasB	GCA_000427865.1_02464	GCA_000427865.1	Corynebacterium sputi	DSM 45148	438	0.956621	1646	0.265492	26.087	437	270	11	34	435	125	543	1.65e-25	112
Rv2245	KasA	GCA_000427865.1_02464	GCA_000427865.1	Corynebacterium sputi	DSM 45148	416	0.858173	1646	0.22904	27.851	377	223	15	61	408	182	538	1.74e-18	90.9
Rv2524c	Fas	GCA_000427865.1_02464	GCA_000427865.1	Corynebacterium sputi	DSM 45148	3069	0.0726621	1646	0.149453	31.301	246	142	11	2697	2938	270	492	4.32e-09	65.9
Rv3799c	AccD4	GCA_000427865.1_02465	GCA_000427865.1	Corynebacterium sputi	DSM 45148	522	0.980843	516	1.00775	55.385	520	217	4	10	522	5	516	0	581	AccD4
Rv3280	AccD5	GCA_000427865.1_02465	GCA_000427865.1	Corynebacterium sputi	DSM 45148	548	0.934307	516	1.01938	49.81	526	249	6	24	548	5	516	2.82e-171	496
Rv2247	AccD6	GCA_000427865.1_02465	GCA_000427865.1	Corynebacterium sputi	DSM 45148	473	1.00846	516	0.930233	38.125	480	270	9	18	473	40	516	4.17e-99	309
Rv2247	AccD6	GCA_000427865.1_02714	GCA_000427865.1	Corynebacterium sputi	DSM 45148	473	0.879493	509	0.850688	24.942	433	295	14	42	461	67	482	8.38e-14	76.3
Rv3799c	AccD4	GCA_000427865.1_02714	GCA_000427865.1	Corynebacterium sputi	DSM 45148	522	0.706897	509	0.777996	23.485	396	251	12	77	447	65	433	2.06e-11	68.9
Rv3285	AccA3	GCA_000427865.1_02742	GCA_000427865.1	Corynebacterium sputi	DSM 45148	600	0.98	595	0.994958	71.622	592	162	2	11	600	8	595	0	838	AccA3
CgAccE	AccE5	GCA_000427865.1_02749	GCA_000427865.1	Corynebacterium sputi	DSM 45148	82	0.902439	82	0.865854	41.333	75	39	2	9	82	12	82	2.04e-11	56.6	AccE5
Rv3280	AccD5	GCA_000427865.1_02750	GCA_000427865.1	Corynebacterium sputi	DSM 45148	548	0.965328	541	0.977819	75.047	529	131	1	21	548	13	541	0	817	AccD5
Rv3799c	AccD4	GCA_000427865.1_02750	GCA_000427865.1	Corynebacterium sputi	DSM 45148	522	1.01533	541	0.981516	46.704	531	268	5	6	522	12	541	3.62e-161	471
Rv2247	AccD6	GCA_000427865.1_02750	GCA_000427865.1	Corynebacterium sputi	DSM 45148	473	1.03171	541	0.907579	40.733	491	250	9	21	473	54	541	7.63e-117	355
Rv3280	AccD5	GCA_000427865.1_02751	GCA_000427865.1	Corynebacterium sputi	DSM 45148	548	0.968978	578	0.918685	63.089	531	191	3	23	548	48	578	0	681	Copy-2 AccD5
Rv3799c	AccD4	GCA_000427865.1_02751	GCA_000427865.1	Corynebacterium sputi	DSM 45148	522	1.02299	578	0.927336	46.828	536	264	8	6	522	45	578	1.34e-151	447
Rv2247	AccD6	GCA_000427865.1_02751	GCA_000427865.1	Corynebacterium sputi	DSM 45148	473	0.966173	578	0.795848	43.261	460	231	8	41	473	122	578	3.89e-111	342
Rv2509	Cmr	GCA_000428805.1_00127	GCA_000428805.1	Corynebacterium freiburgense	DSM 45254	268	0.649254	235	0.778723	32.24	183	114	4	12	193	6	179	8.67e-11	63.2
Rv1483	FabG1	GCA_000428805.1_00563	GCA_000428805.1	Corynebacterium freiburgense	DSM 45254	247	0.959514	252	0.940476	32.489	237	154	3	12	242	4	240	2.23e-25	102
Rv2794c	PptT	GCA_000428805.1_00737	GCA_000428805.1	Corynebacterium freiburgense	DSM 45254	227	0.859031	216	0.842593	45.408	196	92	5	30	224	30	211	2.62e-44	150	PptT
Rv1483	FabG1	GCA_000428805.1_00745	GCA_000428805.1	Corynebacterium freiburgense	DSM 45254	247	1.02834	260	1.00385	28.352	261	148	5	18	246	5	258	4.07e-17	80.5
Rv0533c	FabH	GCA_000428805.1_00750	GCA_000428805.1	Corynebacterium freiburgense	DSM 45254	335	0.970149	359	0.916435	29.787	329	220	6	10	331	34	358	8.46e-40	145
Rv1483	FabG1	GCA_000428805.1_01029	GCA_000428805.1	Corynebacterium freiburgense	DSM 45254	247	0.959514	249	0.963855	27.917	240	155	6	19	243	13	249	5.54e-20	88.2
Rv2524c	Fas	GCA_000428805.1_01268	GCA_000428805.1	Corynebacterium freiburgense	DSM 45254	3069	0.980775	3022	1.03044	46.435	3114	1490	50	28	3067	9	3018	0	2422	Copy-2 Fas
Rv3800c	PKS	GCA_000428805.1_01268	GCA_000428805.1	Corynebacterium freiburgense	DSM 45254	1733	0.155799	3022	0.0903375	29.67	273	170	7	286	539	2669	2938	4.76e-13	77.8
Rv2246	KasB	GCA_000428805.1_01268	GCA_000428805.1	Corynebacterium freiburgense	DSM 45254	438	0.726027	3022	0.108537	29.268	328	189	14	133	427	2613	2930	1.32e-11	69.7
Rv2245	KasA	GCA_000428805.1_01268	GCA_000428805.1	Corynebacterium freiburgense	DSM 45254	416	0.711538	3022	0.0989411	27.425	299	193	8	103	380	2603	2898	1.63e-10	66.2
Rv3801c	FadD32	GCA_000428805.1_01295	GCA_000428805.1	Corynebacterium freiburgense	DSM 45254	637	0.66248	569	0.848858	22.981	483	271	18	66	508	58	479	3.34e-13	75.5
Rv1483	FabG1	GCA_000428805.1_01411	GCA_000428805.1	Corynebacterium freiburgense	DSM 45254	247	1.03644	281	0.921708	26.641	259	161	4	12	244	15	270	1.99e-14	73.6
Rv3285	AccA3	GCA_000428805.1_01577	GCA_000428805.1	Corynebacterium freiburgense	DSM 45254	600	0.77	1133	0.41218	44.54	467	248	6	7	467	5	466	7.81e-106	346
Rv3285	AccA3	GCA_000428805.1_01580	GCA_000428805.1	Corynebacterium freiburgense	DSM 45254	600	0.976667	592	1	72.466	592	155	2	11	600	7	592	0	817	AccA3
CgAccE	AccE5	GCA_000428805.1_01600	GCA_000428805.1	Corynebacterium freiburgense	DSM 45254	82	1	77	1	48.78	82	37	2	1	82	1	77	8.4e-21	80.1	AccE5
Rv3280	AccD5	GCA_000428805.1_01601	GCA_000428805.1	Corynebacterium freiburgense	DSM 45254	548	0.965328	540	0.97963	74.48	529	134	1	21	548	12	540	0	821	AccD5
Rv3799c	AccD4	GCA_000428805.1_01601	GCA_000428805.1	Corynebacterium freiburgense	DSM 45254	522	1.01533	540	0.983333	45.951	531	272	5	6	522	11	540	1.83e-161	471
Rv2247	AccD6	GCA_000428805.1_01601	GCA_000428805.1	Corynebacterium freiburgense	DSM 45254	473	0.957717	540	0.844444	41.667	456	240	6	41	473	88	540	6.21e-120	363
Rv3280	AccD5	GCA_000428805.1_01602	GCA_000428805.1	Corynebacterium freiburgense	DSM 45254	548	0.959854	527	0.998102	64.829	526	184	1	24	548	2	527	0	714	Copy-2 AccD5
Rv3799c	AccD4	GCA_000428805.1_01602	GCA_000428805.1	Corynebacterium freiburgense	DSM 45254	522	1.00766	527	1	47.249	527	263	5	10	522	2	527	1.14e-154	454
Rv2247	AccD6	GCA_000428805.1_01602	GCA_000428805.1	Corynebacterium freiburgense	DSM 45254	473	0.957717	527	0.86148	39.868	454	251	6	41	473	75	527	1.02e-109	337
Rv3801c	FadD32	GCA_000428805.1_01660	GCA_000428805.1	Corynebacterium freiburgense	DSM 45254	637	0.897959	616	0.965909	41.849	595	307	8	41	619	42	613	5.78e-157	467	FadD32
Rv3800c	PKS	GCA_000428805.1_01661	GCA_000428805.1	Corynebacterium freiburgense	DSM 45254	1733	0.598384	1592	0.697236	40.811	1110	572	21	627	1724	551	1587	0	734	PKS
Rv3800c	PKS	GCA_000428805.1_01661	GCA_000428805.1	Corynebacterium freiburgense	DSM 45254	1733	0.306405	1592	0.336683	57.649	536	219	4	14	546	2	532	0	625	PKS
Rv2246	KasB	GCA_000428805.1_01661	GCA_000428805.1	Corynebacterium freiburgense	DSM 45254	438	1.02968	1592	0.29397	28.632	468	276	15	4	430	70	520	3.88e-33	135
Rv2245	KasA	GCA_000428805.1_01661	GCA_000428805.1	Corynebacterium freiburgense	DSM 45254	416	0.961538	1592	0.261935	27.818	417	248	14	28	408	121	520	1.28e-28	121
Rv2524c	Fas	GCA_000428805.1_01661	GCA_000428805.1	Corynebacterium freiburgense	DSM 45254	3069	0.102639	1592	0.214824	26.023	342	216	13	2693	3024	252	566	6.09e-11	71.6
Rv3799c	AccD4	GCA_000428805.1_01662	GCA_000428805.1	Corynebacterium freiburgense	DSM 45254	522	0.980843	513	1.00195	55.253	514	227	3	10	522	2	513	0	541	AccD4
Rv3280	AccD5	GCA_000428805.1_01662	GCA_000428805.1	Corynebacterium freiburgense	DSM 45254	548	0.934307	513	1.02534	49.24	526	252	5	24	548	2	513	4.14e-158	463
Rv2247	AccD6	GCA_000428805.1_01662	GCA_000428805.1	Corynebacterium freiburgense	DSM 45254	473	1.00846	513	0.935673	37.083	480	275	9	18	473	37	513	3.78e-83	268
Rv3280	AccD5	GCA_000428805.1_01927	GCA_000428805.1	Corynebacterium freiburgense	DSM 45254	548	0.755474	500	0.9	23.556	450	271	11	59	471	6	419	7.52e-18	89.4
Rv3799c	AccD4	GCA_000428805.1_01927	GCA_000428805.1	Corynebacterium freiburgense	DSM 45254	522	0.708812	500	0.766	21.671	383	275	10	77	447	50	419	4.26e-12	71.2
Rv2247	AccD6	GCA_000428805.1_01927	GCA_000428805.1	Corynebacterium freiburgense	DSM 45254	473	0.860465	500	0.856	21.963	428	295	12	33	442	39	445	1.25e-08	60.1
Rv2523c	AcpS	GCA_000428805.1_02440	GCA_000428805.1	Corynebacterium freiburgense	DSM 45254	130	1.01538	148	0.891892	43.182	132	67	5	7	130	13	144	1.54e-22	88.6	AcpS
Rv2524c	Fas	GCA_000428805.1_02446	GCA_000428805.1	Corynebacterium freiburgense	DSM 45254	3069	0.971652	3007	1.02494	51.103	3082	1369	39	21	3064	14	2995	0	2770	Fas
Rv3800c	PKS	GCA_000428805.1_02446	GCA_000428805.1	Corynebacterium freiburgense	DSM 45254	1733	0.227928	3007	0.135018	25.369	406	261	14	165	539	2520	2914	2.2e-12	75.9
Rv2246	KasB	GCA_000428805.1_02446	GCA_000428805.1	Corynebacterium freiburgense	DSM 45254	438	0.732877	3007	0.108746	28.135	327	204	10	126	427	2586	2906	2.56e-13	75.5
Rv2245	KasA	GCA_000428805.1_02446	GCA_000428805.1	Corynebacterium freiburgense	DSM 45254	416	0.706731	3007	0.098437	26.014	296	197	7	103	378	2583	2876	3.96e-11	68.2
Rv3801c	FadD32	GCA_000428805.1_02526	GCA_000428805.1	Corynebacterium freiburgense	DSM 45254	637	0.701727	533	1.02251	22.752	545	291	22	1	513	1	447	1.85e-17	88.6
Rv2509	Cmr	GCA_000428805.1_02589	GCA_000428805.1	Corynebacterium freiburgense	DSM 45254	268	0.988806	267	0.992509	51.698	265	128	0	1	265	1	265	2.95e-88	265	Cmr
Rv3285	AccA3	GCA_000428805.1_02643	GCA_000428805.1	Corynebacterium freiburgense	DSM 45254	600	0.118333	118	0.601695	47.887	71	37	0	530	600	48	118	4.02e-12	65.9
Rv3280	AccD5	GCA_000428805.1_02645	GCA_000428805.1	Corynebacterium freiburgense	DSM 45254	548	0.899635	518	0.976834	52.372	506	227	6	44	548	26	518	5.63e-177	511	Copy-3 AccD5
Rv3799c	AccD4	GCA_000428805.1_02645	GCA_000428805.1	Corynebacterium freiburgense	DSM 45254	522	0.98659	518	1.01544	46.578	526	262	8	5	522	4	518	1.75e-150	442
Rv2247	AccD6	GCA_000428805.1_02645	GCA_000428805.1	Corynebacterium freiburgense	DSM 45254	473	0.902748	518	0.832046	40.371	431	247	4	41	465	79	505	5.18e-105	324
Rv1483	FabG1	GCA_000442645.1_00099	GCA_000442645.1	Corynebacterium maris	DSM 45190	247	1.08502	276	0.974638	29.368	269	154	4	9	242	5	272	2.08e-24	100
Rv3280	AccD5	GCA_000442645.1_00140	GCA_000442645.1	Corynebacterium maris	DSM 45190	548	0.90146	534	0.968165	34.043	517	306	14	24	528	23	516	5.64e-73	244	Copy-3 AccD5
Rv3799c	AccD4	GCA_000442645.1_00140	GCA_000442645.1	Corynebacterium maris	DSM 45190	522	0.934866	534	0.928839	32.661	496	313	8	15	497	25	512	2.35e-67	228
Rv2247	AccD6	GCA_000442645.1_00140	GCA_000442645.1	Corynebacterium maris	DSM 45190	473	0.84778	534	0.775281	30.676	414	259	9	3	401	53	453	1.11e-53	191
Rv3285	AccA3	GCA_000442645.1_00141	GCA_000442645.1	Corynebacterium maris	DSM 45190	600	0.723333	677	0.641064	47.696	434	224	2	11	441	5	438	8.06e-127	390
Rv3801c	FadD32	GCA_000442645.1_00145	GCA_000442645.1	Corynebacterium maris	DSM 45190	637	0.620094	568	0.797535	24.724	453	267	17	72	508	83	477	1.07e-19	95.9
Rv2524c	Fas	GCA_000442645.1_00420	GCA_000442645.1	Corynebacterium maris	DSM 45190	3069	0.978169	3013	1.03352	43.899	3114	1561	50	28	3067	6	3007	0	2206	Copy-2 Fas
Rv3800c	PKS	GCA_000442645.1_00420	GCA_000442645.1	Corynebacterium maris	DSM 45190	1733	0.155222	3013	0.0902755	27.206	272	176	7	286	538	2658	2926	6.56e-12	74.3
Rv2246	KasB	GCA_000442645.1_00420	GCA_000442645.1	Corynebacterium maris	DSM 45190	438	0.796804	3013	0.117159	26.346	353	227	12	80	403	2540	2888	6.86e-11	67.8
Rv2245	KasA	GCA_000442645.1_00420	GCA_000442645.1	Corynebacterium maris	DSM 45190	416	0.713942	3013	0.0992366	26.087	299	199	6	103	381	2592	2888	6.25e-11	67.4
Rv3801c	FadD32	GCA_000442645.1_00427	GCA_000442645.1	Corynebacterium maris	DSM 45190	637	0.659341	572	0.868881	24.95	497	243	18	72	515	69	488	2.12e-19	95.1
Rv3285	AccA3	GCA_000442645.1_00665	GCA_000442645.1	Corynebacterium maris	DSM 45190	600	0.733333	1143	0.385827	44.898	441	237	4	5	440	2	441	1.5e-106	348
Rv3285	AccA3	GCA_000442645.1_00666	GCA_000442645.1	Corynebacterium maris	DSM 45190	600	0.973333	590	1.00169	71.743	591	159	3	11	600	7	590	0	853	AccA3
CgAccE	AccE5	GCA_000442645.1_00692	GCA_000442645.1	Corynebacterium maris	DSM 45190	82	0.829268	69	0.927536	45.588	68	33	1	15	82	6	69	1.69e-11	56.2	AccE5
Rv3280	AccD5	GCA_000442645.1_00693	GCA_000442645.1	Corynebacterium maris	DSM 45190	548	0.861314	473	1.12896	45.693	534	227	7	16	548	2	473	7.34e-139	412	Copy-2 AccD5
Rv3799c	AccD4	GCA_000442645.1_00693	GCA_000442645.1	Corynebacterium maris	DSM 45190	522	0.90613	473	1.11416	35.294	527	282	7	1	522	1	473	1.89e-78	256
Rv2247	AccD6	GCA_000442645.1_00693	GCA_000442645.1	Corynebacterium maris	DSM 45190	473	0.856237	473	0.968288	32.314	458	243	10	30	473	69	473	5.68e-44	163
Rv3280	AccD5	GCA_000442645.1_00694	GCA_000442645.1	Corynebacterium maris	DSM 45190	548	0.965328	543	0.974217	65.217	529	183	1	21	548	15	543	0	733	AccD5
Rv3799c	AccD4	GCA_000442645.1_00694	GCA_000442645.1	Corynebacterium maris	DSM 45190	522	1.01149	543	0.977901	45.386	531	271	6	8	522	16	543	8.15e-150	442
Rv2247	AccD6	GCA_000442645.1_00694	GCA_000442645.1	Corynebacterium maris	DSM 45190	473	0.957717	543	0.839779	40.351	456	246	7	41	473	91	543	1.45e-109	337
Rv2509	Cmr	GCA_000442645.1_00762	GCA_000442645.1	Corynebacterium maris	DSM 45190	268	0.652985	232	0.801724	30.645	186	115	7	12	194	4	178	2.61e-10	61.6
Rv1483	FabG1	GCA_000442645.1_00900	GCA_000442645.1	Corynebacterium maris	DSM 45190	247	0.425101	109	0.963303	36.19	105	67	0	138	242	1	105	7.76e-14	68.2
Rv2794c	PptT	GCA_000442645.1_01640	GCA_000442645.1	Corynebacterium maris	DSM 45190	227	0.9163	221	0.945701	43.379	219	103	6	20	227	12	220	5.18e-50	164	PptT
Rv2244	AcpM	GCA_000442645.1_01885	GCA_000442645.1	Corynebacterium maris	DSM 45190	115	0.565217	101	0.653465	42.424	66	37	1	12	77	29	93	2.19e-11	58.2
Rv1483	FabG1	GCA_000442645.1_01934	GCA_000442645.1	Corynebacterium maris	DSM 45190	247	0.987854	283	0.876325	33.065	248	138	8	19	242	29	272	4.13e-26	105
Rv2509	Cmr	GCA_000442645.1_01936	GCA_000442645.1	Corynebacterium maris	DSM 45190	268	0.712687	280	0.685714	34.375	192	120	4	12	198	8	198	6.42e-15	75.5
Rv1483	FabG1	GCA_000442645.1_01973	GCA_000442645.1	Corynebacterium maris	DSM 45190	247	0.975709	297	0.835017	31.048	248	143	7	16	242	53	293	1.14e-22	96.3
Rv2509	Cmr	GCA_000442645.1_02092	GCA_000442645.1	Corynebacterium maris	DSM 45190	268	0.675373	238	0.798319	29.474	190	124	4	6	194	4	184	3.26e-09	58.5
Rv1483	FabG1	GCA_000442645.1_02108	GCA_000442645.1	Corynebacterium maris	DSM 45190	247	1.02429	280	0.95	29.699	266	138	9	13	242	25	277	2.5e-14	73.2
Rv2509	Cmr	GCA_000442645.1_02155	GCA_000442645.1	Corynebacterium maris	DSM 45190	268	0.988806	266	0.996241	48.679	265	136	0	1	265	1	265	1.69e-80	245	Cmr
Rv2523c	AcpS	GCA_000442645.1_02182	GCA_000442645.1	Corynebacterium maris	DSM 45190	130	0.930769	130	0.938462	45.902	122	63	2	6	125	2	122	1.82e-27	100	AcpS
Rv2524c	Fas	GCA_000442645.1_02185	GCA_000442645.1	Corynebacterium maris	DSM 45190	3069	0.968068	2978	1.03794	50.016	3091	1378	50	21	3064	2	2972	0	2593	Fas
Rv2246	KasB	GCA_000442645.1_02185	GCA_000442645.1	Corynebacterium maris	DSM 45190	438	0.680365	2978	0.102082	28.947	304	180	9	162	435	2594	2891	3.15e-11	68.6
Rv2245	KasA	GCA_000442645.1_02185	GCA_000442645.1	Corynebacterium maris	DSM 45190	416	0.697115	2978	0.0993956	26.689	296	179	9	142	405	2594	2883	4.64e-10	64.7
Rv3799c	AccD4	GCA_000442645.1_02465	GCA_000442645.1	Corynebacterium maris	DSM 45190	522	0.98659	516	1	54.07	516	233	4	10	522	2	516	0	570	AccD4
Rv3280	AccD5	GCA_000442645.1_02465	GCA_000442645.1	Corynebacterium maris	DSM 45190	548	0.939781	516	1.02132	49.146	527	254	6	24	548	2	516	1.54e-170	495
Rv2247	AccD6	GCA_000442645.1_02465	GCA_000442645.1	Corynebacterium maris	DSM 45190	473	1.0148	516	0.947674	37.628	489	266	10	15	473	37	516	3.71e-97	304
Rv3800c	PKS	GCA_000442645.1_02466	GCA_000442645.1	Corynebacterium maris	DSM 45190	1733	0.923254	1608	1.06779	44.03	1717	827	27	18	1717	6	1605	0	1248	PKS
Rv2246	KasB	GCA_000442645.1_02466	GCA_000442645.1	Corynebacterium maris	DSM 45190	438	0.96347	1608	0.271766	26.316	437	275	13	34	438	108	529	2.21e-27	118
Rv2245	KasA	GCA_000442645.1_02466	GCA_000442645.1	Corynebacterium maris	DSM 45190	416	1.05288	1608	0.279851	26.667	450	284	12	1	416	92	529	1.12e-26	115
Rv2524c	Fas	GCA_000442645.1_02466	GCA_000442645.1	Corynebacterium maris	DSM 45190	3069	0.0782014	1608	0.165423	29.323	266	152	10	2693	2948	253	492	1.41e-11	73.9
Rv3801c	FadD32	GCA_000442645.1_02467	GCA_000442645.1	Corynebacterium maris	DSM 45190	637	0.897959	617	0.962723	41.414	594	311	6	41	619	42	613	1.38e-143	433	FadD32
Rv2509	Cmr	GCA_000525655.1_00078	GCA_000525655.1	Corynebacterium falsenii	BL 8171	268	0.701493	260	0.734615	31.937	191	119	5	12	194	19	206	5.86e-11	63.9
Rv3801c	FadD32	GCA_000525655.1_00169	GCA_000525655.1	Corynebacterium falsenii	BL 8171	637	0.951334	616	1.01948	40.605	628	332	8	15	623	11	616	2.18e-153	458	FadD32
Rv3800c	PKS	GCA_000525655.1_00170	GCA_000525655.1	Corynebacterium falsenii	BL 8171	1733	0.964224	1697	1.02711	43.89	1743	869	25	19	1724	9	1679	0	1326	PKS
Rv2246	KasB	GCA_000525655.1_00170	GCA_000525655.1	Corynebacterium falsenii	BL 8171	438	0.952055	1697	0.258692	26.651	439	261	16	34	433	113	529	8.13e-26	113
Rv2245	KasA	GCA_000525655.1_00170	GCA_000525655.1	Corynebacterium falsenii	BL 8171	416	0.913462	1697	0.230407	27.11	391	254	11	38	408	147	526	1.02e-20	97.8
Rv2524c	Fas	GCA_000525655.1_00170	GCA_000525655.1	Corynebacterium falsenii	BL 8171	3069	0.0837406	1697	0.163819	24.82	278	184	8	2719	2992	279	535	9.92e-07	57.8
Rv3799c	AccD4	GCA_000525655.1_00171	GCA_000525655.1	Corynebacterium falsenii	BL 8171	522	0.978927	534	0.962547	55.837	514	222	4	11	522	24	534	0	561	AccD4
Rv3280	AccD5	GCA_000525655.1_00171	GCA_000525655.1	Corynebacterium falsenii	BL 8171	548	0.932482	534	0.983146	50.095	525	247	5	25	548	24	534	4.71e-175	507
Rv2247	AccD6	GCA_000525655.1_00171	GCA_000525655.1	Corynebacterium falsenii	BL 8171	473	0.970402	534	0.867041	38.445	463	261	8	18	460	58	516	4e-89	284
Rv2509	Cmr	GCA_000525655.1_00243	GCA_000525655.1	Corynebacterium falsenii	BL 8171	268	0.488806	220	0.595455	38.168	131	80	1	65	194	3	133	3.58e-16	77.8
Rv3801c	FadD32	GCA_000525655.1_00275	GCA_000525655.1	Corynebacterium falsenii	BL 8171	637	0.747253	537	1.05028	25	564	314	24	75	617	58	533	8.58e-15	80.5
Rv1483	FabG1	GCA_000525655.1_00278	GCA_000525655.1	Corynebacterium falsenii	BL 8171	247	1.02429	262	0.973282	30.196	255	155	6	13	246	9	261	6.51e-21	90.9
Rv2509	Cmr	GCA_000525655.1_00278	GCA_000525655.1	Corynebacterium falsenii	BL 8171	268	0.738806	262	0.759542	28.141	199	132	5	9	197	11	208	1.55e-07	53.9
Rv3285	AccA3	GCA_000525655.1_00490	GCA_000525655.1	Corynebacterium falsenii	BL 8171	600	0.995	609	0.996716	51.565	607	266	4	12	600	12	608	0	584	Copy-2 AccA3
Rv3801c	FadD32	GCA_000525655.1_00561	GCA_000525655.1	Corynebacterium falsenii	BL 8171	637	0.843014	549	1.13115	23.671	621	364	25	23	617	3	539	1.11e-09	63.9
Rv3801c	FadD32	GCA_000525655.1_00589	GCA_000525655.1	Corynebacterium falsenii	BL 8171	637	0.708006	519	1.05395	24.132	547	303	25	85	615	68	518	1.13e-13	76.6
Rv2509	Cmr	GCA_000525655.1_00628	GCA_000525655.1	Corynebacterium falsenii	BL 8171	268	0.970149	300	0.876667	50.57	263	127	1	3	265	6	265	2.7e-80	246	Cmr
Rv2244	AcpM	GCA_000525655.1_00796	GCA_000525655.1	Corynebacterium falsenii	BL 8171	115	0.643478	135	0.548148	36.486	74	47	0	6	79	57	130	2.99e-11	58.5
Rv1483	FabG1	GCA_000525655.1_00945	GCA_000525655.1	Corynebacterium falsenii	BL 8171	247	0.987854	449	0.54343	34.016	244	152	3	12	246	205	448	4.35e-26	107
Rv2509	Cmr	GCA_000525655.1_00945	GCA_000525655.1	Corynebacterium falsenii	BL 8171	268	0.701493	449	0.44098	31.818	198	116	6	6	194	205	392	1.97e-07	54.3
Rv2509	Cmr	GCA_000525655.1_01038	GCA_000525655.1	Corynebacterium falsenii	BL 8171	268	0.925373	263	0.973384	32.812	256	155	4	13	259	12	259	8.5e-35	128
Rv2794c	PptT	GCA_000525655.1_01270	GCA_000525655.1	Corynebacterium falsenii	BL 8171	227	0.819383	243	0.728395	44.149	188	92	4	35	220	52	228	8.3e-41	142	PptT
Rv2523c	AcpS	GCA_000525655.1_01440	GCA_000525655.1	Corynebacterium falsenii	BL 8171	130	1.29231	171	0.982456	39.286	168	60	4	3	128	2	169	4.92e-29	105	AcpS
Rv2524c	Fas	GCA_000525655.1_01441	GCA_000525655.1	Corynebacterium falsenii	BL 8171	3069	0.319974	3180	0.314151	53.554	999	400	11	2116	3067	2199	3180	0	998	Fas
Rv3800c	PKS	GCA_000525655.1_01441	GCA_000525655.1	Corynebacterium falsenii	BL 8171	1733	0.166186	3180	0.0921384	24.232	293	199	7	265	539	2782	3069	1.16e-10	70.1
Rv2246	KasB	GCA_000525655.1_01441	GCA_000525655.1	Corynebacterium falsenii	BL 8171	438	0.803653	3180	0.11195	26.685	356	228	12	76	402	2681	3032	1.32e-11	69.7
Rv2245	KasA	GCA_000525655.1_01441	GCA_000525655.1	Corynebacterium falsenii	BL 8171	416	0.711538	3180	0.0949686	25.497	302	195	8	103	380	2737	3032	4.47e-10	64.7
Rv3280	AccD5	GCA_000525655.1_01442	GCA_000525655.1	Corynebacterium falsenii	BL 8171	548	0.934307	562	0.948399	48.593	533	248	7	21	548	51	562	5.85e-164	479	Copy-2 AccD5
Rv3799c	AccD4	GCA_000525655.1_01442	GCA_000525655.1	Corynebacterium falsenii	BL 8171	522	0.948276	562	0.882562	43.347	496	276	3	31	522	68	562	1.3e-129	391
Rv2247	AccD6	GCA_000525655.1_01442	GCA_000525655.1	Corynebacterium falsenii	BL 8171	473	0.951374	562	0.802491	43.237	451	238	7	40	473	113	562	6.79e-111	341
Rv3285	AccA3	GCA_000525655.1_01443	GCA_000525655.1	Corynebacterium falsenii	BL 8171	600	0.976667	590	1.03729	43.627	612	295	13	12	599	2	587	4.74e-152	452	Copy-3 AccA3
Rv2509	Cmr	GCA_000525655.1_01636	GCA_000525655.1	Corynebacterium falsenii	BL 8171	268	0.649254	241	0.771784	29.032	186	117	5	12	194	18	191	2.8e-09	58.9
Rv3801c	FadD32	GCA_000525655.1_01730	GCA_000525655.1	Corynebacterium falsenii	BL 8171	637	0.417582	569	0.564148	25.545	321	181	11	191	508	211	476	1.35e-14	79.7
Rv3285	AccA3	GCA_000525655.1_01734	GCA_000525655.1	Corynebacterium falsenii	BL 8171	600	0.716667	711	0.604782	48.605	430	218	2	15	441	17	446	5.46e-124	384
Rv3285	AccA3	GCA_000525655.1_01734	GCA_000525655.1	Corynebacterium falsenii	BL 8171	600	0.11	711	0.0942335	44.776	67	36	1	534	600	642	707	7.3e-07	55.1
Rv3280	AccD5	GCA_000525655.1_01735	GCA_000525655.1	Corynebacterium falsenii	BL 8171	548	0.932482	530	1	33.019	530	323	12	12	528	2	512	5.34e-73	244
Rv3799c	AccD4	GCA_000525655.1_01735	GCA_000525655.1	Corynebacterium falsenii	BL 8171	522	0.955939	530	0.958491	32.874	508	318	9	10	503	16	514	7.3e-72	240
Rv2247	AccD6	GCA_000525655.1_01735	GCA_000525655.1	Corynebacterium falsenii	BL 8171	473	0.983087	530	0.901887	30.335	478	289	11	12	458	48	512	1.63e-54	192
Rv3280	AccD5	GCA_000525655.1_01821	GCA_000525655.1	Corynebacterium falsenii	BL 8171	548	0.888686	490	1.08367	45.763	531	243	5	19	548	4	490	1.71e-154	453	Copy-3 AccD5
Rv3799c	AccD4	GCA_000525655.1_01821	GCA_000525655.1	Corynebacterium falsenii	BL 8171	522	0.925287	490	1.06531	38.123	522	276	9	8	521	7	489	1.21e-107	332
Rv2247	AccD6	GCA_000525655.1_01821	GCA_000525655.1	Corynebacterium falsenii	BL 8171	473	0.938689	490	0.979592	31.875	480	264	15	21	473	47	490	1.43e-62	213
Rv3285	AccA3	GCA_000525655.1_01829	GCA_000525655.1	Corynebacterium falsenii	BL 8171	600	0.971667	597	0.99665	67.899	595	173	5	11	599	7	589	0	804	AccA3
Rv3801c	FadD32	GCA_000525655.1_02292	GCA_000525655.1	Corynebacterium falsenii	BL 8171	637	0.697017	605	0.844628	24.462	511	262	21	60	513	74	517	1.18e-11	70.5
Rv2509	Cmr	GCA_000550785.1_00237	GCA_000550785.1	Corynebacterium casei	LMG S-19264	268	0.679104	239	0.828452	30.303	198	113	7	6	194	4	185	5.87e-08	55.1
Rv1483	FabG1	GCA_000550785.1_00342	GCA_000550785.1	Corynebacterium casei	LMG S-19264	247	0.975709	292	0.839041	30.612	245	148	6	16	242	48	288	2e-21	92.8
Rv2524c	Fas	GCA_000550785.1_00457	GCA_000550785.1	Corynebacterium casei	LMG S-19264	3069	0.0892799	346	0.791908	54.38	274	119	3	2773	3040	30	303	4.5e-73	251
Rv3800c	PKS	GCA_000550785.1_00457	GCA_000550785.1	Corynebacterium casei	LMG S-19264	1733	0.137911	346	0.713873	26.721	247	157	7	348	578	47	285	2.1e-06	54.7
Rv2524c	Fas	GCA_000550785.1_00461	GCA_000550785.1	Corynebacterium casei	LMG S-19264	3069	0.988921	3061	1.0281	44.074	3147	1528	55	35	3061	17	3051	0	2346	Copy-2 Fas
Rv3800c	PKS	GCA_000550785.1_00461	GCA_000550785.1	Corynebacterium casei	LMG S-19264	1733	0.178881	3061	0.102908	27.302	315	202	9	286	578	2691	3000	3.52e-13	78.2
Rv2246	KasB	GCA_000550785.1_00461	GCA_000550785.1	Corynebacterium casei	LMG S-19264	438	0.815068	3061	0.122182	25.401	374	227	13	80	418	2573	2929	2.02e-11	69.3
Rv2245	KasA	GCA_000550785.1_00461	GCA_000550785.1	Corynebacterium casei	LMG S-19264	416	0.713942	3061	0.0976805	25.084	299	202	7	103	381	2625	2921	1.94e-10	65.9
Rv3285	AccA3	GCA_000550785.1_00723	GCA_000550785.1	Corynebacterium casei	LMG S-19264	600	0.731667	1143	0.385827	43.084	441	243	4	7	441	4	442	1.25e-99	330
Rv3285	AccA3	GCA_000550785.1_00730	GCA_000550785.1	Corynebacterium casei	LMG S-19264	600	0.975	591	1.00169	71.791	592	158	4	11	600	7	591	0	846	AccA3
CgAccE	AccE5	GCA_000550785.1_00742	GCA_000550785.1	Corynebacterium casei	LMG S-19264	82	0.890244	87	0.873563	44.737	76	39	1	10	82	12	87	3.3e-14	63.9	AccE5
Rv3280	AccD5	GCA_000550785.1_00743	GCA_000550785.1	Corynebacterium casei	LMG S-19264	548	0.937956	519	1.01927	49.338	529	252	4	21	548	6	519	2.2e-176	509	Copy-2 AccD5
Rv3799c	AccD4	GCA_000550785.1_00743	GCA_000550785.1	Corynebacterium casei	LMG S-19264	522	0.988506	519	1.01734	39.394	528	298	6	5	522	4	519	6.07e-116	354
Rv2247	AccD6	GCA_000550785.1_00743	GCA_000550785.1	Corynebacterium casei	LMG S-19264	473	0.955603	519	0.895954	34.409	465	271	7	30	473	68	519	1.25e-80	261
Rv3280	AccD5	GCA_000550785.1_00744	GCA_000550785.1	Corynebacterium casei	LMG S-19264	548	0.956204	538	0.983271	65.028	529	179	2	21	548	15	538	0	714	AccD5
Rv3799c	AccD4	GCA_000550785.1_00744	GCA_000550785.1	Corynebacterium casei	LMG S-19264	522	1	538	0.972119	47.036	523	267	5	9	522	17	538	3.88e-157	460
Rv2247	AccD6	GCA_000550785.1_00744	GCA_000550785.1	Corynebacterium casei	LMG S-19264	473	0.947146	538	0.83829	41.685	451	242	6	41	473	91	538	6.88e-112	343
Rv2244	AcpM	GCA_000550785.1_01043	GCA_000550785.1	Corynebacterium casei	LMG S-19264	115	0.547826	97	0.659794	34.375	64	41	1	15	78	32	94	6.36e-07	46.6
Rv2794c	PptT	GCA_000550785.1_01274	GCA_000550785.1	Corynebacterium casei	LMG S-19264	227	0.837004	228	0.798246	45.312	192	93	4	35	224	33	214	4.34e-44	149	PptT
Rv1483	FabG1	GCA_000550785.1_02043	GCA_000550785.1	Corynebacterium casei	LMG S-19264	247	0.57085	253	0.557312	33.333	141	94	0	86	226	11	151	5.66e-15	74.7
Rv2509	Cmr	GCA_000550785.1_02308	GCA_000550785.1	Corynebacterium casei	LMG S-19264	268	0.992537	266	1	46.617	266	142	0	1	266	1	266	6.23e-80	244	Cmr
Rv2523c	AcpS	GCA_000550785.1_02337	GCA_000550785.1	Corynebacterium casei	LMG S-19264	130	1.09231	154	0.922078	40.141	142	67	3	4	127	7	148	1.89e-28	103	AcpS
Rv2524c	Fas	GCA_000550785.1_02338	GCA_000550785.1	Corynebacterium casei	LMG S-19264	3069	0.977191	3016	1.02951	48.953	3105	1416	52	20	3061	6	3004	0	2670	Fas
Rv3800c	PKS	GCA_000550785.1_02338	GCA_000550785.1	Corynebacterium casei	LMG S-19264	1733	0.230814	3016	0.140915	26.588	425	239	19	163	539	2527	2926	1.1e-11	73.6
Rv2246	KasB	GCA_000550785.1_02338	GCA_000550785.1	Corynebacterium casei	LMG S-19264	438	0.737443	3016	0.110411	26.426	333	203	12	127	427	2596	2918	1.51e-12	72.8
Rv2245	KasA	GCA_000550785.1_02338	GCA_000550785.1	Corynebacterium casei	LMG S-19264	416	0.786058	3016	0.110743	26.048	334	209	11	103	405	2592	2918	1.52e-11	69.3
Rv1483	FabG1	GCA_000550785.1_02393	GCA_000550785.1	Corynebacterium casei	LMG S-19264	247	0.995951	260	0.95	29.96	247	150	7	18	242	10	255	2.12e-15	75.9
Rv1483	FabG1	GCA_000550785.1_02614	GCA_000550785.1	Corynebacterium casei	LMG S-19264	247	0.781377	252	0.793651	32.5	200	114	6	61	246	58	250	1.56e-15	76.3
Rv3799c	AccD4	GCA_000550785.1_02722	GCA_000550785.1	Corynebacterium casei	LMG S-19264	522	0.982759	522	0.98659	51.068	515	248	4	10	522	10	522	0	546	AccD4
Rv3280	AccD5	GCA_000550785.1_02722	GCA_000550785.1	Corynebacterium casei	LMG S-19264	548	0.936131	522	1.01149	47.348	528	260	7	24	548	10	522	1.06e-164	480
Rv2247	AccD6	GCA_000550785.1_02722	GCA_000550785.1	Corynebacterium casei	LMG S-19264	473	0.902748	522	0.823755	37.674	430	255	6	41	460	78	504	2.37e-89	284
Rv3800c	PKS	GCA_000550785.1_02723	GCA_000550785.1	Corynebacterium casei	LMG S-19264	1733	0.934218	1633	1.05021	43.79	1715	851	28	18	1715	1	1619	0	1292	PKS
Rv2246	KasB	GCA_000550785.1_02723	GCA_000550785.1	Corynebacterium casei	LMG S-19264	438	0.586758	1633	0.162278	30.566	265	161	6	189	438	268	524	2.31e-26	115
Rv2245	KasA	GCA_000550785.1_02723	GCA_000550785.1	Corynebacterium casei	LMG S-19264	416	0.980769	1633	0.26087	27.465	426	254	14	28	416	117	524	2.36e-25	111
Rv2524c	Fas	GCA_000550785.1_02723	GCA_000550785.1	Corynebacterium casei	LMG S-19264	3069	0.0720104	1633	0.146969	27.5	240	147	7	2711	2942	261	481	4.17e-09	65.9
Rv3801c	FadD32	GCA_000550785.1_02724	GCA_000550785.1	Corynebacterium casei	LMG S-19264	637	0.901099	616	0.967532	40.94	596	313	6	41	619	42	615	1.91e-150	450	FadD32
Rv3285	AccA3	GCA_000550785.1_02749	GCA_000550785.1	Corynebacterium casei	LMG S-19264	600	0.961667	579	1.019	50.508	590	278	5	12	600	3	579	0	586	Copy-2 AccA3
Rv2509	Cmr	GCA_000550805.1_00116	GCA_000550805.1	Corynebacterium vitaeruminis	DSM 20294	268	0.652985	238	0.773109	30.978	184	117	4	12	194	9	183	1.35e-11	65.5
Rv3801c	FadD32	GCA_000550805.1_00369	GCA_000550805.1	Corynebacterium vitaeruminis	DSM 20294	637	0.700157	568	0.908451	24.419	516	278	19	39	512	38	483	1.06e-18	92.8
Rv3285	AccA3	GCA_000550805.1_00589	GCA_000550805.1	Corynebacterium vitaeruminis	DSM 20294	600	0.635	1084	0.352399	42.932	382	213	2	63	440	5	385	3.15e-78	270
Rv3285	AccA3	GCA_000550805.1_00591	GCA_000550805.1	Corynebacterium vitaeruminis	DSM 20294	600	0.976667	592	1	72.804	592	153	2	11	600	7	592	0	847	AccA3
CgAccE	AccE5	GCA_000550805.1_00599	GCA_000550805.1	Corynebacterium vitaeruminis	DSM 20294	82	0.878049	85	0.823529	52.778	72	32	1	11	82	16	85	6.32e-18	73.2	AccE5
Rv3280	AccD5	GCA_000550805.1_00600	GCA_000550805.1	Corynebacterium vitaeruminis	DSM 20294	548	0.965328	543	0.974217	73.535	529	139	1	21	548	15	543	0	809	AccD5
Rv3799c	AccD4	GCA_000550805.1_00600	GCA_000550805.1	Corynebacterium vitaeruminis	DSM 20294	522	1.01533	543	0.977901	46.704	531	268	5	6	522	14	543	5.53e-162	473
Rv2247	AccD6	GCA_000550805.1_00600	GCA_000550805.1	Corynebacterium vitaeruminis	DSM 20294	473	1.07611	543	0.94291	40.234	512	263	10	2	473	35	543	3.82e-119	362
Rv3280	AccD5	GCA_000550805.1_00601	GCA_000550805.1	Corynebacterium vitaeruminis	DSM 20294	548	0.970803	546	0.974359	64.474	532	185	2	21	548	15	546	0	711	Copy-2 AccD5
Rv3799c	AccD4	GCA_000550805.1_00601	GCA_000550805.1	Corynebacterium vitaeruminis	DSM 20294	522	1.02107	546	0.978022	44.757	534	277	5	6	522	14	546	3.66e-152	448
Rv2247	AccD6	GCA_000550805.1_00601	GCA_000550805.1	Corynebacterium vitaeruminis	DSM 20294	473	0.964059	546	0.844322	41.432	461	237	8	41	473	91	546	4.29e-113	346
Rv2524c	Fas	GCA_000550805.1_00646	GCA_000550805.1	Corynebacterium vitaeruminis	DSM 20294	3069	0.956012	2944	1.04959	45.21	3090	1489	55	28	3069	10	2943	0	2218	Copy-2 Fas
Rv3800c	PKS	GCA_000550805.1_00646	GCA_000550805.1	Corynebacterium vitaeruminis	DSM 20294	1733	0.166763	2944	0.100883	27.609	297	185	8	265	539	2579	2867	2.76e-15	85.1
Rv2246	KasB	GCA_000550805.1_00646	GCA_000550805.1	Corynebacterium vitaeruminis	DSM 20294	438	0.721461	2944	0.110394	26.769	325	199	9	133	427	2544	2859	3.96e-13	74.7
Rv2245	KasA	GCA_000550805.1_00646	GCA_000550805.1	Corynebacterium vitaeruminis	DSM 20294	416	0.783654	2944	0.111753	26.14	329	214	9	103	405	2534	2859	2.88e-11	68.6
Rv3280	AccD5	GCA_000550805.1_00783	GCA_000550805.1	Corynebacterium vitaeruminis	DSM 20294	548	0.936131	518	1.01544	49.62	526	251	5	24	548	6	518	7.9e-172	498	Copy-3 AccD5
Rv3799c	AccD4	GCA_000550805.1_00783	GCA_000550805.1	Corynebacterium vitaeruminis	DSM 20294	522	0.971264	518	1	46.525	518	258	8	13	522	12	518	6.2e-147	434
Rv2247	AccD6	GCA_000550805.1_00783	GCA_000550805.1	Corynebacterium vitaeruminis	DSM 20294	473	0.902748	518	0.830116	41.163	430	245	3	41	465	79	505	2.7e-107	330
Rv3285	AccA3	GCA_000550805.1_00785	GCA_000550805.1	Corynebacterium vitaeruminis	DSM 20294	600	0.116667	120	0.583333	47.143	70	37	0	530	599	50	119	7.3e-10	59.7
Rv1483	FabG1	GCA_000550805.1_00792	GCA_000550805.1	Corynebacterium vitaeruminis	DSM 20294	247	1.02429	444	0.583333	33.977	259	150	5	3	246	191	443	2.82e-26	108
Rv2247	AccD6	GCA_000550805.1_00858	GCA_000550805.1	Corynebacterium vitaeruminis	DSM 20294	473	0.959831	515	0.91068	23.028	469	316	14	33	471	50	503	9.24e-10	63.5
Rv3799c	AccD4	GCA_000550805.1_00858	GCA_000550805.1	Corynebacterium vitaeruminis	DSM 20294	522	0.915709	515	0.976699	21.67	503	324	14	32	489	4	481	1.66e-09	63.2
Rv3280	AccD5	GCA_000550805.1_00914	GCA_000550805.1	Corynebacterium vitaeruminis	DSM 20294	548	0.868613	524	0.946565	33.266	496	299	13	45	528	31	506	2.83e-70	236
Rv3799c	AccD4	GCA_000550805.1_00914	GCA_000550805.1	Corynebacterium vitaeruminis	DSM 20294	522	0.934866	524	0.958015	32.669	502	305	9	15	497	15	502	5.93e-69	232
Rv2247	AccD6	GCA_000550805.1_00914	GCA_000550805.1	Corynebacterium vitaeruminis	DSM 20294	473	0.987315	524	0.927481	30.453	486	292	14	3	461	43	509	2.02e-53	189
Rv3285	AccA3	GCA_000550805.1_00915	GCA_000550805.1	Corynebacterium vitaeruminis	DSM 20294	600	0.721667	678	0.638643	49.192	433	217	2	12	441	6	438	1.02e-127	392
Rv3801c	FadD32	GCA_000550805.1_00919	GCA_000550805.1	Corynebacterium vitaeruminis	DSM 20294	637	0.620094	567	0.825397	23.504	468	254	18	72	508	82	476	7.32e-17	87
Rv1483	FabG1	GCA_000550805.1_00986	GCA_000550805.1	Corynebacterium vitaeruminis	DSM 20294	247	0.979757	250	1	31.6	250	144	8	15	245	6	247	1.34e-17	81.6
Rv3285	AccA3	GCA_000550805.1_01156	GCA_000550805.1	Corynebacterium vitaeruminis	DSM 20294	600	0.721667	1166	0.372213	44.009	434	237	3	12	440	35	467	9.49e-93	311
Rv2509	Cmr	GCA_000550805.1_01435	GCA_000550805.1	Corynebacterium vitaeruminis	DSM 20294	268	0.656716	245	0.755102	29.73	185	114	5	13	190	7	182	3.44e-07	52.8
Rv2794c	PptT	GCA_000550805.1_01689	GCA_000550805.1	Corynebacterium vitaeruminis	DSM 20294	227	0.828194	218	0.825688	45.789	190	91	4	35	222	33	212	2.57e-42	145	PptT
Rv2509	Cmr	GCA_000550805.1_01825	GCA_000550805.1	Corynebacterium vitaeruminis	DSM 20294	268	0.884328	291	0.852234	31.048	248	148	9	2	237	11	247	8.25e-15	75.1
Rv1483	FabG1	GCA_000550805.1_02043	GCA_000550805.1	Corynebacterium vitaeruminis	DSM 20294	247	0.736842	189	0.989418	31.016	187	124	1	61	247	2	183	6.27e-20	86.7
Rv2509	Cmr	GCA_000550805.1_02096	GCA_000550805.1	Corynebacterium vitaeruminis	DSM 20294	268	0.992537	267	1	54.682	267	119	2	1	266	1	266	1.85e-94	281	Cmr
Rv2523c	AcpS	GCA_000550805.1_02136	GCA_000550805.1	Corynebacterium vitaeruminis	DSM 20294	130	0.969231	130	0.976923	47.244	127	64	2	6	130	5	130	6.06e-28	102	AcpS
Rv2524c	Fas	GCA_000550805.1_02151	GCA_000550805.1	Corynebacterium vitaeruminis	DSM 20294	3069	0.976214	3016	1.02255	51.816	3084	1353	45	26	3064	13	3008	0	2845	Fas
Rv2246	KasB	GCA_000550805.1_02151	GCA_000550805.1	Corynebacterium vitaeruminis	DSM 20294	438	0.942922	3016	0.141578	27.635	427	255	15	41	427	2507	2919	2.93e-15	81.3
Rv2245	KasA	GCA_000550805.1_02151	GCA_000550805.1	Corynebacterium vitaeruminis	DSM 20294	416	0.78125	3016	0.11008	28.012	332	201	8	105	405	2595	2919	1.22e-13	75.9
Rv3800c	PKS	GCA_000550805.1_02151	GCA_000550805.1	Corynebacterium vitaeruminis	DSM 20294	1733	0.22966	3016	0.13561	24.45	409	264	13	165	539	2530	2927	1.85e-09	66.2
Rv3799c	AccD4	GCA_000550805.1_02469	GCA_000550805.1	Corynebacterium vitaeruminis	DSM 20294	522	0.98659	517	1	53.385	517	237	3	8	522	3	517	0	545	AccD4
Rv3280	AccD5	GCA_000550805.1_02469	GCA_000550805.1	Corynebacterium vitaeruminis	DSM 20294	548	0.943431	517	1.02515	49.811	530	252	6	20	548	1	517	8.52e-169	490
Rv2247	AccD6	GCA_000550805.1_02469	GCA_000550805.1	Corynebacterium vitaeruminis	DSM 20294	473	0.972516	517	0.893617	36.364	462	273	7	18	460	40	499	2e-86	276
Rv3800c	PKS	GCA_000550805.1_02470	GCA_000550805.1	Corynebacterium vitaeruminis	DSM 20294	1733	0.929025	1625	1.06092	44.142	1724	830	22	18	1722	14	1623	0	1323	PKS
Rv2246	KasB	GCA_000550805.1_02470	GCA_000550805.1	Corynebacterium vitaeruminis	DSM 20294	438	0.96347	1625	0.272615	27.765	443	261	15	34	438	116	537	2.38e-27	118
Rv2245	KasA	GCA_000550805.1_02470	GCA_000550805.1	Corynebacterium vitaeruminis	DSM 20294	416	1.03365	1625	0.270769	25.455	440	289	11	6	416	108	537	5.81e-23	104
Rv2524c	Fas	GCA_000550805.1_02470	GCA_000550805.1	Corynebacterium vitaeruminis	DSM 20294	3069	0.0918866	1625	0.193231	27.707	314	188	12	2696	3002	260	541	2.62e-11	73.2
Rv3801c	FadD32	GCA_000550805.1_02475	GCA_000550805.1	Corynebacterium vitaeruminis	DSM 20294	637	0.897959	614	0.977199	42.167	600	299	8	41	620	42	613	3.75e-152	454	FadD32
Rv2794c	PptT	GCA_000577555.1_00030	GCA_000577555.1	Corynebacterium jeddahense	JCB	227	0.85022	217	0.852535	42.051	195	101	4	35	227	32	216	3e-42	144	PptT
Rv3801c	FadD32	GCA_000577555.1_00261	GCA_000577555.1	Corynebacterium jeddahense	JCB	637	0.420722	475	0.696842	26.284	331	176	13	184	509	129	396	4.88e-10	65.1
Rv1483	FabG1	GCA_000577555.1_00348	GCA_000577555.1	Corynebacterium jeddahense	JCB	247	0.979757	294	0.829932	29.508	244	153	5	16	242	49	290	4.94e-18	83.6
Rv3285	AccA3	GCA_000577555.1_00460	GCA_000577555.1	Corynebacterium jeddahense	JCB	600	0.721667	1142	0.380911	46.437	435	225	5	12	440	14	446	6.13e-109	355
Rv3285	AccA3	GCA_000577555.1_00463	GCA_000577555.1	Corynebacterium jeddahense	JCB	600	0.97	595	0.994958	70.27	592	163	3	12	600	14	595	0	822	AccA3
Rv3280	AccD5	GCA_000577555.1_00470	GCA_000577555.1	Corynebacterium jeddahense	JCB	548	0.908759	498	1.05823	46.3	527	254	5	22	548	1	498	6.4e-142	421	Copy-2 AccD5
Rv3799c	AccD4	GCA_000577555.1_00470	GCA_000577555.1	Corynebacterium jeddahense	JCB	522	0.954023	498	1.04618	36.66	521	301	10	8	522	1	498	7.91e-88	281
Rv2247	AccD6	GCA_000577555.1_00470	GCA_000577555.1	Corynebacterium jeddahense	JCB	473	0.894292	498	0.88755	33.937	442	264	5	41	473	76	498	3.5e-60	207
Rv3799c	AccD4	GCA_000577555.1_01492	GCA_000577555.1	Corynebacterium jeddahense	JCB	522	0.998084	521	1.0096	53.042	526	236	5	3	522	1	521	0	568	AccD4
Rv3280	AccD5	GCA_000577555.1_01492	GCA_000577555.1	Corynebacterium jeddahense	JCB	548	0.948905	521	1.03071	49.721	537	249	9	16	548	2	521	3.78e-172	499
Rv2247	AccD6	GCA_000577555.1_01492	GCA_000577555.1	Corynebacterium jeddahense	JCB	473	0.980973	521	0.896353	37.687	467	269	7	18	465	45	508	4.09e-99	309
Rv3800c	PKS	GCA_000577555.1_01493	GCA_000577555.1	Corynebacterium jeddahense	JCB	1733	0.907675	1585	1.08454	41.419	1719	837	30	22	1716	5	1577	0	1145	PKS
Rv2246	KasB	GCA_000577555.1_01493	GCA_000577555.1	Corynebacterium jeddahense	JCB	438	0.96347	1585	0.278233	29.478	441	256	12	34	438	99	520	1.39e-29	125
Rv2245	KasA	GCA_000577555.1_01493	GCA_000577555.1	Corynebacterium jeddahense	JCB	416	0.721154	1585	0.196215	30.547	311	185	8	126	416	221	520	4.65e-22	101
Rv2524c	Fas	GCA_000577555.1_01493	GCA_000577555.1	Corynebacterium jeddahense	JCB	3069	0.0912349	1585	0.199369	29.114	316	181	13	2693	3001	244	523	5.09e-12	75.5
Rv3801c	FadD32	GCA_000577555.1_01494	GCA_000577555.1	Corynebacterium jeddahense	JCB	637	0.907378	606	1.0033	39.638	608	324	10	18	612	14	591	4.12e-126	387	FadD32
Rv3801c	FadD32	GCA_000577555.1_02120	GCA_000577555.1	Corynebacterium jeddahense	JCB	637	0.66248	574	0.843206	26.446	484	253	20	66	508	63	484	1.8e-15	82.4
Rv1483	FabG1	GCA_000577555.1_02225	GCA_000577555.1	Corynebacterium jeddahense	JCB	247	0.838057	216	1.01389	29.68	219	132	5	16	224	2	208	2.11e-15	75.1
Rv2509	Cmr	GCA_000577555.1_02225	GCA_000577555.1	Corynebacterium jeddahense	JCB	268	0.641791	216	0.865741	31.016	187	111	8	11	194	3	174	3.93e-10	60.8
Rv3285	AccA3	GCA_000577555.1_02237	GCA_000577555.1	Corynebacterium jeddahense	JCB	600	0.978333	589	1.02207	49.834	602	274	5	12	600	3	589	0	567	Copy-2 AccA3
Rv2509	Cmr	GCA_000577555.1_02281	GCA_000577555.1	Corynebacterium jeddahense	JCB	268	0.992537	268	0.992537	48.496	266	137	0	1	266	1	266	1.98e-82	250	Cmr
Rv2509	Cmr	GCA_000590555.1_00053	GCA_000590555.1	Corynebacterium argentoratense	DSM 44202	268	0.697761	241	0.813278	32.653	196	121	5	1	194	1	187	1.39e-12	68.2
Rv1483	FabG1	GCA_000590555.1_00273	GCA_000590555.1	Corynebacterium argentoratense	DSM 44202	247	0.91498	241	0.987552	33.193	238	136	4	16	242	7	232	1.43e-31	118
Rv3801c	FadD32	GCA_000590555.1_00314	GCA_000590555.1	Corynebacterium argentoratense	DSM 44202	637	0.389325	483	0.6853	25.076	331	155	12	188	508	157	404	3.39e-11	68.6
Rv2524c	Fas	GCA_000590555.1_00327	GCA_000590555.1	Corynebacterium argentoratense	DSM 44202	3069	0.987292	3047	1.02494	50.977	3123	1359	48	21	3064	10	3039	0	2789	Fas
Rv3800c	PKS	GCA_000590555.1_00327	GCA_000590555.1	Corynebacterium argentoratense	DSM 44202	1733	0.227928	3047	0.133246	26.108	406	258	14	165	539	2569	2963	3.92e-15	84.7
Rv2246	KasB	GCA_000590555.1_00327	GCA_000590555.1	Corynebacterium argentoratense	DSM 44202	438	0.876712	3047	0.127338	27.32	388	246	12	80	435	2580	2963	1.08e-12	73.2
Rv2245	KasA	GCA_000590555.1_00327	GCA_000590555.1	Corynebacterium argentoratense	DSM 44202	416	0.706731	3047	0.0978011	26.846	298	192	8	103	378	2632	2925	1.35e-10	66.6
Rv2523c	AcpS	GCA_000590555.1_00330	GCA_000590555.1	Corynebacterium argentoratense	DSM 44202	130	0.953846	148	0.844595	45.6	125	62	4	8	127	20	143	5.22e-25	95.1	AcpS
Rv2509	Cmr	GCA_000590555.1_00339	GCA_000590555.1	Corynebacterium argentoratense	DSM 44202	268	0.891791	241	1.0083	45.679	243	128	1	24	266	2	240	1.03e-65	207	Cmr
CgAccE	AccE5	GCA_000590555.1_00345	GCA_000590555.1	Corynebacterium argentoratense	DSM 44202	82	0.841463	89	0.752809	53.623	69	30	1	14	82	23	89	2.9e-17	71.6	AccE5
Rv3280	AccD5	GCA_000590555.1_00346	GCA_000590555.1	Corynebacterium argentoratense	DSM 44202	548	0.965328	542	0.976015	73.724	529	138	1	21	548	14	542	0	787	AccD5
Rv3799c	AccD4	GCA_000590555.1_00346	GCA_000590555.1	Corynebacterium argentoratense	DSM 44202	522	1.01724	542	0.98155	46.617	532	269	5	5	522	12	542	1.27e-158	464
Rv2247	AccD6	GCA_000590555.1_00346	GCA_000590555.1	Corynebacterium argentoratense	DSM 44202	473	0.957717	542	0.841328	41.228	456	242	6	41	473	90	542	4.7e-109	335
Rv3280	AccD5	GCA_000590555.1_00349	GCA_000590555.1	Corynebacterium argentoratense	DSM 44202	548	0.965328	547	0.967093	64.272	529	185	2	24	548	19	547	0	706	Copy-2 AccD5
Rv3799c	AccD4	GCA_000590555.1_00349	GCA_000590555.1	Corynebacterium argentoratense	DSM 44202	522	1.02107	547	0.976234	45.318	534	274	5	6	522	15	547	1.06e-150	444
Rv2247	AccD6	GCA_000590555.1_00349	GCA_000590555.1	Corynebacterium argentoratense	DSM 44202	473	0.964059	547	0.839122	41.394	459	240	8	41	473	92	547	2.38e-111	342
Rv3280	AccD5	GCA_000590555.1_00430	GCA_000590555.1	Corynebacterium argentoratense	DSM 44202	548	0.928832	518	1.00772	49.425	522	250	5	28	548	10	518	5.54e-171	496	Copy-3 AccD5
Rv3799c	AccD4	GCA_000590555.1_00430	GCA_000590555.1	Corynebacterium argentoratense	DSM 44202	522	0.990421	518	1.01544	47.148	526	263	7	3	522	2	518	1.33e-153	451
Rv2247	AccD6	GCA_000590555.1_00430	GCA_000590555.1	Corynebacterium argentoratense	DSM 44202	473	0.902748	518	0.830116	40.93	430	246	3	41	465	79	505	6.9e-107	329
Rv3285	AccA3	GCA_000590555.1_00432	GCA_000590555.1	Corynebacterium argentoratense	DSM 44202	600	0.116667	121	0.578512	45.714	70	38	0	530	599	50	119	1.54e-08	55.8
Rv3280	AccD5	GCA_000590555.1_00484	GCA_000590555.1	Corynebacterium argentoratense	DSM 44202	548	0.770073	514	0.859922	24.208	442	293	13	52	471	11	432	1.18e-16	85.5
Rv3799c	AccD4	GCA_000590555.1_00484	GCA_000590555.1	Corynebacterium argentoratense	DSM 44202	522	0.708812	514	0.743191	21.728	382	276	8	77	447	63	432	9.09e-13	73.2
Rv2247	AccD6	GCA_000590555.1_00484	GCA_000590555.1	Corynebacterium argentoratense	DSM 44202	473	0.911205	514	0.889105	22.976	457	303	14	27	460	46	476	7.03e-08	57.8
Rv3801c	FadD32	GCA_000590555.1_00661	GCA_000590555.1	Corynebacterium argentoratense	DSM 44202	637	0.411303	538	0.60223	23.457	324	183	11	188	508	183	444	7.31e-14	77.4
Rv2794c	PptT	GCA_000590555.1_01178	GCA_000590555.1	Corynebacterium argentoratense	DSM 44202	227	0.907489	216	0.944444	44.393	214	101	6	21	226	13	216	2.83e-45	152	PptT
Rv2244	AcpM	GCA_000590555.1_01427	GCA_000590555.1	Corynebacterium argentoratense	DSM 44202	115	0.565217	79	0.835443	45.455	66	35	1	12	77	9	73	1.93e-14	65.5
Rv3800c	PKS	GCA_000590555.1_01489	GCA_000590555.1	Corynebacterium argentoratense	DSM 44202	1733	0.242354	2675	0.164486	35.455	440	248	12	118	541	16	435	4.37e-58	226
Rv2246	KasB	GCA_000590555.1_01489	GCA_000590555.1	Corynebacterium argentoratense	DSM 44202	438	0.636986	2675	0.11215	28.333	300	171	9	157	433	153	431	5.42e-12	71.2
Rv2245	KasA	GCA_000590555.1_01489	GCA_000590555.1	Corynebacterium argentoratense	DSM 44202	416	0.608173	2675	0.0998131	26.592	267	160	9	165	409	177	429	3.67e-08	58.9
Rv2509	Cmr	GCA_000590555.1_01544	GCA_000590555.1	Corynebacterium argentoratense	DSM 44202	268	0.645522	222	0.828829	28.261	184	120	4	12	194	5	177	3.29e-10	61.2
Rv3285	AccA3	GCA_000590555.1_01567	GCA_000590555.1	Corynebacterium argentoratense	DSM 44202	600	0.978333	593	1.00169	72.222	594	154	3	11	600	7	593	0	839	AccA3
Rv3285	AccA3	GCA_000590555.1_01572	GCA_000590555.1	Corynebacterium argentoratense	DSM 44202	600	0.748333	1134	0.396825	43.333	450	247	5	12	454	8	456	3.08e-101	334
Rv1483	FabG1	GCA_000590555.1_01696	GCA_000590555.1	Corynebacterium argentoratense	DSM 44202	247	0.975709	257	0.949416	30.738	244	151	5	17	245	14	254	1.83e-14	73.2
Rv3799c	AccD4	GCA_000590555.1_01854	GCA_000590555.1	Corynebacterium argentoratense	DSM 44202	522	0.980843	515	0.998058	54.669	514	230	3	10	522	4	515	0	555	AccD4
Rv3280	AccD5	GCA_000590555.1_01854	GCA_000590555.1	Corynebacterium argentoratense	DSM 44202	548	0.934307	515	1.02136	49.62	526	250	5	24	548	4	515	3.6e-166	484
Rv2247	AccD6	GCA_000590555.1_01854	GCA_000590555.1	Corynebacterium argentoratense	DSM 44202	473	1.00846	515	0.932039	37.083	480	275	8	18	473	39	515	4.07e-87	278
Rv3800c	PKS	GCA_000590555.1_01855	GCA_000590555.1	Corynebacterium argentoratense	DSM 44202	1733	0.939411	1632	1.06495	44.419	1738	830	23	10	1721	5	1632	0	1345	PKS
Rv2246	KasB	GCA_000590555.1_01855	GCA_000590555.1	Corynebacterium argentoratense	DSM 44202	438	0.945205	1632	0.265319	29.099	433	252	15	34	430	119	532	3.04e-29	124
Rv2245	KasA	GCA_000590555.1_01855	GCA_000590555.1	Corynebacterium argentoratense	DSM 44202	416	0.995192	1632	0.264706	28.472	432	254	15	14	408	119	532	9.9e-25	109
Rv2524c	Fas	GCA_000590555.1_01855	GCA_000590555.1	Corynebacterium argentoratense	DSM 44202	3069	0.0726621	1632	0.153186	27.6	250	150	8	2693	2938	264	486	3.46e-10	69.3
Rv3801c	FadD32	GCA_000590555.1_01856	GCA_000590555.1	Corynebacterium argentoratense	DSM 44202	637	0.943485	613	1.0261	40.7	629	321	9	15	619	11	611	1.29e-152	456	FadD32
Rv3285	AccA3	GCA_000626675.1_00066	GCA_000626675.1	Corynebacterium glyciniphilum	AJ 3170	600	0.96	1091	0.574702	38.437	627	296	17	13	600	3	578	1.55e-92	310
Rv3280	AccD5	GCA_000626675.1_00066	GCA_000626675.1	Corynebacterium glyciniphilum	AJ 3170	548	0.921533	1091	0.48121	30.095	525	337	12	12	526	584	1088	1.8e-55	204
Rv3799c	AccD4	GCA_000626675.1_00066	GCA_000626675.1	Corynebacterium glyciniphilum	AJ 3170	522	0.95977	1091	0.471127	30.156	514	329	9	2	498	587	1087	3.99e-49	184
Rv2247	AccD6	GCA_000626675.1_00066	GCA_000626675.1	Corynebacterium glyciniphilum	AJ 3170	473	0.892178	1091	0.395967	28.241	432	289	9	32	452	663	1084	2.8e-41	160
Rv3801c	FadD32	GCA_000626675.1_00067	GCA_000626675.1	Corynebacterium glyciniphilum	AJ 3170	637	0.717425	572	0.91958	21.483	526	313	20	14	508	25	481	2.97e-07	56.2
Rv2509	Cmr	GCA_000626675.1_00169	GCA_000626675.1	Corynebacterium glyciniphilum	AJ 3170	268	0.94403	270	0.948148	33.203	256	159	6	13	259	14	266	7.25e-25	102
Rv2509	Cmr	GCA_000626675.1_00182	GCA_000626675.1	Corynebacterium glyciniphilum	AJ 3170	268	0.921642	278	0.935252	25.769	260	174	6	3	256	2	248	4.68e-12	67
Rv2509	Cmr	GCA_000626675.1_00257	GCA_000626675.1	Corynebacterium glyciniphilum	AJ 3170	268	0.69403	252	0.746032	30.319	188	124	4	12	194	13	198	4.99e-09	58.2
Rv1483	FabG1	GCA_000626675.1_00336	GCA_000626675.1	Corynebacterium glyciniphilum	AJ 3170	247	0.983806	248	1.00806	28.8	250	151	6	14	243	3	245	4.4e-18	83.2
Rv1483	FabG1	GCA_000626675.1_00390	GCA_000626675.1	Corynebacterium glyciniphilum	AJ 3170	247	0.825911	284	0.725352	32.524	206	113	3	61	242	74	277	4.08e-20	89.4
Rv1483	FabG1	GCA_000626675.1_00396	GCA_000626675.1	Corynebacterium glyciniphilum	AJ 3170	247	1.02834	266	0.954887	30.315	254	150	4	16	242	8	261	6.77e-27	107
Rv2509	Cmr	GCA_000626675.1_00462	GCA_000626675.1	Corynebacterium glyciniphilum	AJ 3170	268	0.921642	253	1.00395	29.921	254	163	7	13	258	7	253	2.5e-15	75.9
Rv1483	FabG1	GCA_000626675.1_00482	GCA_000626675.1	Corynebacterium glyciniphilum	AJ 3170	247	1.0081	261	0.996169	28.077	260	144	7	16	243	8	256	3.29e-20	89
Rv2509	Cmr	GCA_000626675.1_00482	GCA_000626675.1	Corynebacterium glyciniphilum	AJ 3170	268	0.679104	261	0.708812	27.568	185	129	4	11	193	9	190	5.92e-08	55.1
Rv3285	AccA3	GCA_000626675.1_00518	GCA_000626675.1	Corynebacterium glyciniphilum	AJ 3170	600	1.02	631	0.988906	42.788	624	308	8	13	599	3	614	1.49e-146	439	Copy-3 AccA3
Rv3280	AccD5	GCA_000626675.1_00519	GCA_000626675.1	Corynebacterium glyciniphilum	AJ 3170	548	0.886861	522	0.967433	51.287	505	219	8	52	548	37	522	2.9e-163	476	Copy-2 AccD5
Rv3799c	AccD4	GCA_000626675.1_00519	GCA_000626675.1	Corynebacterium glyciniphilum	AJ 3170	522	0.927203	522	0.944444	44.219	493	256	7	40	522	39	522	4.49e-131	393
Rv2247	AccD6	GCA_000626675.1_00519	GCA_000626675.1	Corynebacterium glyciniphilum	AJ 3170	473	0.947146	522	0.862069	44	450	234	8	40	473	75	522	6.32e-118	358
Rv2524c	Fas	GCA_000626675.1_00520	GCA_000626675.1	Corynebacterium glyciniphilum	AJ 3170	3069	1.0088	3103	1.0232	47.402	3175	1473	55	7	3063	3	3098	0	2606	Fas
Rv2246	KasB	GCA_000626675.1_00520	GCA_000626675.1	Corynebacterium glyciniphilum	AJ 3170	438	0.591324	3103	0.0847567	28.897	263	161	8	162	402	2723	2981	4.53e-12	71.2
Rv3800c	PKS	GCA_000626675.1_00520	GCA_000626675.1	Corynebacterium glyciniphilum	AJ 3170	1733	0.164455	3103	0.0931357	23.183	289	200	7	265	535	2731	3015	2.1e-08	62.8
Rv2245	KasA	GCA_000626675.1_00520	GCA_000626675.1	Corynebacterium glyciniphilum	AJ 3170	416	0.711538	3103	0.0973252	24.834	302	197	10	103	380	2686	2981	4.47e-09	61.6
Rv2523c	AcpS	GCA_000626675.1_00521	GCA_000626675.1	Corynebacterium glyciniphilum	AJ 3170	130	1.10769	154	0.935065	41.667	144	66	3	3	128	7	150	1.04e-26	99.4	AcpS
Rv3285	AccA3	GCA_000626675.1_00645	GCA_000626675.1	Corynebacterium glyciniphilum	AJ 3170	600	0.701667	684	0.628655	45.814	430	209	5	12	426	6	426	2.77e-102	327
Rv3285	AccA3	GCA_000626675.1_00645	GCA_000626675.1	Corynebacterium glyciniphilum	AJ 3170	600	0.111667	684	0.0979532	47.761	67	35	0	533	599	611	677	6.1e-08	58.5
Rv3280	AccD5	GCA_000626675.1_00646	GCA_000626675.1	Corynebacterium glyciniphilum	AJ 3170	548	0.916058	531	0.984934	31.358	523	329	11	15	528	11	512	1.44e-62	216	Copy-3 AccD5
Rv3799c	AccD4	GCA_000626675.1_00646	GCA_000626675.1	Corynebacterium glyciniphilum	AJ 3170	522	0.925287	531	0.954802	29.783	507	307	12	13	494	23	505	1.04e-50	184
Rv2247	AccD6	GCA_000626675.1_00646	GCA_000626675.1	Corynebacterium glyciniphilum	AJ 3170	473	0.866808	531	0.79096	31.429	420	260	9	58	459	104	513	4.76e-51	183
Rv1483	FabG1	GCA_000626675.1_00720	GCA_000626675.1	Corynebacterium glyciniphilum	AJ 3170	247	0.979757	255	0.94902	31.405	242	151	2	16	242	10	251	1.56e-16	79
Rv3800c	PKS	GCA_000626675.1_00744	GCA_000626675.1	Corynebacterium glyciniphilum	AJ 3170	1733	0.0761685	2259	0.0655157	32.432	148	78	5	1465	1606	2009	2140	2.13e-09	65.9
Rv3285	AccA3	GCA_000626675.1_00907	GCA_000626675.1	Corynebacterium glyciniphilum	AJ 3170	600	0.97	589	1.00849	63.973	594	197	3	11	599	7	588	0	745	AccA3
Rv3280	AccD5	GCA_000626675.1_00911	GCA_000626675.1	Corynebacterium glyciniphilum	AJ 3170	548	0.965328	539	0.983302	51.887	530	253	2	20	548	11	539	0	547	AccD5
Rv3799c	AccD4	GCA_000626675.1_00911	GCA_000626675.1	Corynebacterium glyciniphilum	AJ 3170	522	1.00575	539	0.979592	41.288	528	292	6	10	522	15	539	4.48e-120	365
Rv2247	AccD6	GCA_000626675.1_00911	GCA_000626675.1	Corynebacterium glyciniphilum	AJ 3170	473	1.0296	539	0.909091	37.755	490	265	10	21	473	53	539	6.47e-86	276
Rv1483	FabG1	GCA_000626675.1_01174	GCA_000626675.1	Corynebacterium glyciniphilum	AJ 3170	247	1.00405	262	0.950382	29.719	249	150	5	18	242	10	257	1.52e-18	84.7
Rv2509	Cmr	GCA_000626675.1_01174	GCA_000626675.1	Corynebacterium glyciniphilum	AJ 3170	268	0.690299	262	0.736641	33.161	193	117	4	9	197	7	191	2.45e-11	65.1
Rv1483	FabG1	GCA_000626675.1_01249	GCA_000626675.1	Corynebacterium glyciniphilum	AJ 3170	247	0.769231	259	0.733591	32.105	190	125	2	58	243	68	257	8.88e-23	95.9
Rv1483	FabG1	GCA_000626675.1_01250	GCA_000626675.1	Corynebacterium glyciniphilum	AJ 3170	247	0.777328	255	0.756863	32.642	193	125	3	58	246	63	254	4.91e-20	88.6
Rv3801c	FadD32	GCA_000626675.1_01378	GCA_000626675.1	Corynebacterium glyciniphilum	AJ 3170	637	0.733124	655	0.781679	24.414	512	305	20	61	535	101	567	1.13e-08	61.2
Rv2509	Cmr	GCA_000626675.1_01436	GCA_000626675.1	Corynebacterium glyciniphilum	AJ 3170	268	0.511194	248	0.568548	35.461	141	86	3	12	151	10	146	9.95e-08	54.3
Rv2509	Cmr	GCA_000626675.1_01573	GCA_000626675.1	Corynebacterium glyciniphilum	AJ 3170	268	0.731343	289	0.709343	29.756	205	114	5	11	194	2	197	5.32e-09	58.5
Rv2794c	PptT	GCA_000626675.1_01589	GCA_000626675.1	Corynebacterium glyciniphilum	AJ 3170	227	0.845815	248	0.78629	37.073	205	106	4	36	227	52	246	3.02e-32	119	PptT
Rv2509	Cmr	GCA_000626675.1_01812	GCA_000626675.1	Corynebacterium glyciniphilum	AJ 3170	268	0.772388	249	0.871486	31.336	217	126	7	6	209	4	210	8.42e-11	63.2
Rv1483	FabG1	GCA_000626675.1_01932	GCA_000626675.1	Corynebacterium glyciniphilum	AJ 3170	247	0.995951	445	0.568539	30.83	253	152	3	5	241	194	439	3.76e-26	107
Rv2244	AcpM	GCA_000626675.1_02090	GCA_000626675.1	Corynebacterium glyciniphilum	AJ 3170	115	0.686957	127	0.692913	40.909	88	43	2	2	89	45	123	1.19e-14	67.4
Rv3285	AccA3	GCA_000626675.1_02176	GCA_000626675.1	Corynebacterium glyciniphilum	AJ 3170	600	0.713333	451	0.955654	45.708	431	227	4	12	438	1	428	1.78e-119	363
Rv1483	FabG1	GCA_000626675.1_02213	GCA_000626675.1	Corynebacterium glyciniphilum	AJ 3170	247	0.959514	253	0.940711	31.092	238	150	4	19	243	14	250	8.66e-30	114
Rv1483	FabG1	GCA_000626675.1_02228	GCA_000626675.1	Corynebacterium glyciniphilum	AJ 3170	247	0.744939	268	0.697761	31.551	187	111	4	17	189	20	203	4.44e-20	89
Rv2509	Cmr	GCA_000626675.1_02228	GCA_000626675.1	Corynebacterium glyciniphilum	AJ 3170	268	0.80597	268	0.817164	31.05	219	144	3	12	226	21	236	4.38e-15	75.5
Rv3285	AccA3	GCA_000626675.1_02254	GCA_000626675.1	Corynebacterium glyciniphilum	AJ 3170	600	0.718333	1205	0.359336	48.037	433	214	6	12	435	2	432	3.73e-109	357
Rv3285	AccA3	GCA_000626675.1_02254	GCA_000626675.1	Corynebacterium glyciniphilum	AJ 3170	600	0.148333	1205	0.0738589	35.955	89	57	0	512	600	1115	1203	6.5e-08	58.9
Rv1483	FabG1	GCA_000626675.1_02280	GCA_000626675.1	Corynebacterium glyciniphilum	AJ 3170	247	0.951417	260	0.911538	31.646	237	151	3	16	243	9	243	2.37e-23	97.4
Rv1483	FabG1	GCA_000626675.1_02281	GCA_000626675.1	Corynebacterium glyciniphilum	AJ 3170	247	1.05668	275	0.956364	32.319	263	152	5	4	242	11	271	2.21e-22	95.1
Rv1483	FabG1	GCA_000626675.1_02309	GCA_000626675.1	Corynebacterium glyciniphilum	AJ 3170	247	1.02024	252	1.00397	38.735	253	146	2	1	245	1	252	2.63e-57	185
Rv2509	Cmr	GCA_000626675.1_02483	GCA_000626675.1	Corynebacterium glyciniphilum	AJ 3170	268	0.705224	255	0.756863	30.052	193	127	5	14	202	10	198	1.88e-10	62.4
Rv2509	Cmr	GCA_000626675.1_02487	GCA_000626675.1	Corynebacterium glyciniphilum	AJ 3170	268	0.985075	277	0.963899	47.566	267	133	2	3	265	11	274	1.66e-77	238	Cmr
Rv3801c	FadD32	GCA_000626675.1_02550	GCA_000626675.1	Corynebacterium glyciniphilum	AJ 3170	637	0.585557	523	0.864245	23.673	452	238	16	86	509	69	441	4.24e-13	74.7
Rv3285	AccA3	GCA_000626675.1_02656	GCA_000626675.1	Corynebacterium glyciniphilum	AJ 3170	600	0.965	582	1.0378	49.172	604	269	7	9	599	1	579	0	551	Copy-2 AccA3
Rv3285	AccA3	GCA_000626675.1_02722	GCA_000626675.1	Corynebacterium glyciniphilum	AJ 3170	600	0.721667	1161	0.373816	45.392	434	231	4	12	440	22	454	4.96e-105	345
Rv1483	FabG1	GCA_000626675.1_02900	GCA_000626675.1	Corynebacterium glyciniphilum	AJ 3170	247	0.991903	254	0.984252	31.2	250	147	7	13	242	6	250	6.37e-24	99
Rv3801c	FadD32	GCA_000626675.1_02903	GCA_000626675.1	Corynebacterium glyciniphilum	AJ 3170	637	0.728414	539	1.03154	23.921	556	306	21	85	615	68	531	1.09e-11	70.5
Rv2509	Cmr	GCA_000626675.1_02979	GCA_000626675.1	Corynebacterium glyciniphilum	AJ 3170	268	0.716418	290	0.693103	33.831	201	117	3	3	196	15	206	9.95e-24	99.8
Rv1483	FabG1	GCA_000626675.1_02979	GCA_000626675.1	Corynebacterium glyciniphilum	AJ 3170	247	0.740891	290	0.631034	31.148	183	118	2	17	191	23	205	6.24e-20	89
Rv3799c	AccD4	GCA_000626675.1_03103	GCA_000626675.1	Corynebacterium glyciniphilum	AJ 3170	522	0.982759	538	0.962825	56.757	518	215	4	9	522	26	538	0	571	AccD4
Rv3280	AccD5	GCA_000626675.1_03103	GCA_000626675.1	Corynebacterium glyciniphilum	AJ 3170	548	0.95438	538	1.00186	50.093	539	252	7	11	548	16	538	2.15e-174	505
Rv2247	AccD6	GCA_000626675.1_03103	GCA_000626675.1	Corynebacterium glyciniphilum	AJ 3170	473	0.94926	538	0.849442	36.543	457	258	6	18	450	62	510	8.5e-90	286
Rv3800c	PKS	GCA_000626675.1_03104	GCA_000626675.1	Corynebacterium glyciniphilum	AJ 3170	1733	0.615118	1660	0.683735	40.881	1135	566	22	624	1722	591	1656	0	730	PKS
Rv3800c	PKS	GCA_000626675.1_03104	GCA_000626675.1	Corynebacterium glyciniphilum	AJ 3170	1733	0.301212	1660	0.316265	55.619	525	222	6	23	539	29	550	1.18e-166	553	PKS
Rv2246	KasB	GCA_000626675.1_03104	GCA_000626675.1	Corynebacterium glyciniphilum	AJ 3170	438	0.956621	1660	0.26506	27.045	440	262	14	34	435	132	550	1e-23	107
Rv2245	KasA	GCA_000626675.1_03104	GCA_000626675.1	Corynebacterium glyciniphilum	AJ 3170	416	0.961538	1660	0.248795	27.119	413	256	11	28	408	146	545	4.01e-21	99
Rv2524c	Fas	GCA_000626675.1_03104	GCA_000626675.1	Corynebacterium glyciniphilum	AJ 3170	3069	0.0837406	1660	0.171687	27.368	285	168	9	2719	2992	298	554	5.35e-07	58.9
Rv3801c	FadD32	GCA_000626675.1_03105	GCA_000626675.1	Corynebacterium glyciniphilum	AJ 3170	637	0.962323	630	0.992063	42.88	625	324	11	18	621	14	626	1.05e-151	454	FadD32
Rv1483	FabG1	GCA_000626675.1_03140	GCA_000626675.1	Corynebacterium glyciniphilum	AJ 3170	247	0.987854	250	0.988	38.866	247	128	4	16	242	4	247	4.01e-43	148
Rv1483	FabG1	GCA_000626675.1_03262	GCA_000626675.1	Corynebacterium glyciniphilum	AJ 3170	247	0.975709	268	0.910448	31.557	244	148	7	16	243	12	252	5.12e-25	102
Rv1483	FabG1	GCA_000626675.1_03265	GCA_000626675.1	Corynebacterium glyciniphilum	AJ 3170	247	0.874494	296	0.763514	30.088	226	139	4	13	229	4	219	8.3e-18	83.2
Rv2509	Cmr	GCA_000626675.1_03272	GCA_000626675.1	Corynebacterium glyciniphilum	AJ 3170	268	0.69403	297	0.6633	31.98	197	110	7	11	194	54	239	4.39e-08	55.8
Rv1483	FabG1	GCA_000688415.1_00096	GCA_000688415.1	Corynebacterium pseudodiphtheriticum	DSM 44287	247	1.04049	438	0.611872	30.597	268	153	5	1	246	181	437	1.07e-22	98.2
Rv3801c	FadD32	GCA_000688415.1_00175	GCA_000688415.1	Corynebacterium pseudodiphtheriticum	DSM 44287	637	0.88697	614	0.964169	39.696	592	315	7	42	618	43	607	1.9e-147	442	FadD32
Rv3800c	PKS	GCA_000688415.1_00176	GCA_000688415.1	Corynebacterium pseudodiphtheriticum	DSM 44287	1733	0.956145	1670	1.05749	42.695	1766	837	33	18	1717	1	1657	0	1253	PKS
Rv2246	KasB	GCA_000688415.1_00176	GCA_000688415.1	Corynebacterium pseudodiphtheriticum	DSM 44287	438	0.954338	1670	0.261078	28.211	436	264	13	34	438	112	529	7.29e-30	125
Rv2245	KasA	GCA_000688415.1_00176	GCA_000688415.1	Corynebacterium pseudodiphtheriticum	DSM 44287	416	0.711538	1670	0.182635	28.197	305	196	7	126	416	234	529	8.59e-22	100
Rv2524c	Fas	GCA_000688415.1_00176	GCA_000688415.1	Corynebacterium pseudodiphtheriticum	DSM 44287	3069	0.0775497	1670	0.158683	26.792	265	158	9	2693	2948	257	494	2.27e-09	66.6
Rv2243	FabD	GCA_000688415.1_00176	GCA_000688415.1	Corynebacterium pseudodiphtheriticum	DSM 44287	302	0.913907	1670	0.167066	26.882	279	189	8	4	270	654	929	4.21e-06	51.2
Rv3799c	AccD4	GCA_000688415.1_00177	GCA_000688415.1	Corynebacterium pseudodiphtheriticum	DSM 44287	522	0.984674	514	1.00389	53.295	516	238	3	8	522	1	514	0	544	AccD4
Rv3280	AccD5	GCA_000688415.1_00177	GCA_000688415.1	Corynebacterium pseudodiphtheriticum	DSM 44287	548	0.937956	514	1.02918	47.637	529	260	7	22	548	1	514	3.13e-157	461
Rv2247	AccD6	GCA_000688415.1_00177	GCA_000688415.1	Corynebacterium pseudodiphtheriticum	DSM 44287	473	0.970402	514	0.896887	37.093	461	270	7	18	460	38	496	2.72e-90	286
Rv2524c	Fas	GCA_000688415.1_00283	GCA_000688415.1	Corynebacterium pseudodiphtheriticum	DSM 44287	3069	0.98045	3106	1.00161	43.684	3111	1503	54	35	2998	13	3021	0	2199	Fas
Rv3800c	PKS	GCA_000688415.1_00283	GCA_000688415.1	Corynebacterium pseudodiphtheriticum	DSM 44287	1733	0.156376	3106	0.0875724	27.206	272	178	6	286	538	2740	3010	4.36e-12	74.7
Rv2246	KasB	GCA_000688415.1_00283	GCA_000688415.1	Corynebacterium pseudodiphtheriticum	DSM 44287	438	0.753425	3106	0.109788	25.22	341	208	10	133	437	2684	3013	1.12e-12	73.2
Rv2245	KasA	GCA_000688415.1_00283	GCA_000688415.1	Corynebacterium pseudodiphtheriticum	DSM 44287	416	0.713942	3106	0.0972312	25.497	302	197	8	103	381	2674	2970	5.54e-11	67.8
Rv3801c	FadD32	GCA_000688415.1_00284	GCA_000688415.1	Corynebacterium pseudodiphtheriticum	DSM 44287	637	0.682889	595	0.835294	23.944	497	270	22	62	512	51	485	3.5e-15	81.6
Rv3801c	FadD32	GCA_000688415.1_00285	GCA_000688415.1	Corynebacterium pseudodiphtheriticum	DSM 44287	637	0.673469	602	0.825581	22.133	497	269	19	64	510	86	514	1.8e-14	79.3
Rv3801c	FadD32	GCA_000688415.1_00286	GCA_000688415.1	Corynebacterium pseudodiphtheriticum	DSM 44287	637	0.675039	572	0.875874	23.553	501	258	19	64	510	54	483	2.8e-15	82
Rv1483	FabG1	GCA_000688415.1_00456	GCA_000688415.1	Corynebacterium pseudodiphtheriticum	DSM 44287	247	0.995951	261	0.94636	27.935	247	157	6	16	242	8	253	1.95e-15	75.9
Rv3801c	FadD32	GCA_000688415.1_00467	GCA_000688415.1	Corynebacterium pseudodiphtheriticum	DSM 44287	637	0.745683	541	1.04991	23.063	568	317	23	75	615	58	532	6.55e-11	68.2
Rv3285	AccA3	GCA_000688415.1_00513	GCA_000688415.1	Corynebacterium pseudodiphtheriticum	DSM 44287	600	0.721667	1142	0.380035	44.931	434	233	4	12	440	9	441	6.05e-105	344
Rv3285	AccA3	GCA_000688415.1_00516	GCA_000688415.1	Corynebacterium pseudodiphtheriticum	DSM 44287	600	0.978333	592	1.00169	70.995	593	163	3	11	600	6	592	0	842	AccA3
Rv3280	AccD5	GCA_000688415.1_00522	GCA_000688415.1	Corynebacterium pseudodiphtheriticum	DSM 44287	548	0.956204	530	0.996226	50.568	528	257	1	21	548	7	530	0	542	Copy-2 AccD5
Rv3799c	AccD4	GCA_000688415.1_00522	GCA_000688415.1	Corynebacterium pseudodiphtheriticum	DSM 44287	522	1.01533	530	1.00943	36.822	535	320	8	1	522	1	530	1.68e-111	343
Rv2247	AccD6	GCA_000688415.1_00522	GCA_000688415.1	Corynebacterium pseudodiphtheriticum	DSM 44287	473	0.978858	530	0.89434	34.599	474	278	10	21	473	68	530	2.18e-75	248
Rv3280	AccD5	GCA_000688415.1_00524	GCA_000688415.1	Corynebacterium pseudodiphtheriticum	DSM 44287	548	0.961679	539	0.977737	64.326	527	187	1	23	548	13	539	0	705	AccD5
Rv3799c	AccD4	GCA_000688415.1_00524	GCA_000688415.1	Corynebacterium pseudodiphtheriticum	DSM 44287	522	1.03257	539	1.00186	44.815	540	279	6	1	522	1	539	1.77e-150	443
Rv2247	AccD6	GCA_000688415.1_00524	GCA_000688415.1	Corynebacterium pseudodiphtheriticum	DSM 44287	473	1.04651	539	0.929499	39.521	501	259	10	11	473	45	539	1.83e-110	339
Rv2244	AcpM	GCA_000688415.1_00601	GCA_000688415.1	Corynebacterium pseudodiphtheriticum	DSM 44287	115	0.608696	85	0.835294	33.803	71	46	1	7	77	8	77	5.73e-07	46.2
Rv1483	FabG1	GCA_000688415.1_00710	GCA_000688415.1	Corynebacterium pseudodiphtheriticum	DSM 44287	247	0.777328	256	0.753906	31.088	193	126	5	56	242	61	252	3.98e-15	75.1
Rv2794c	PptT	GCA_000688415.1_01062	GCA_000688415.1	Corynebacterium pseudodiphtheriticum	DSM 44287	227	0.837004	225	0.808889	41.146	192	101	4	35	224	34	215	3.71e-42	144	PptT
Rv2509	Cmr	GCA_000688415.1_01378	GCA_000688415.1	Corynebacterium pseudodiphtheriticum	DSM 44287	268	0.731343	248	0.854839	28.302	212	135	7	7	217	16	211	1.17e-09	60.1
Rv2509	Cmr	GCA_000688415.1_01398	GCA_000688415.1	Corynebacterium pseudodiphtheriticum	DSM 44287	268	0.988806	265	1.00377	48.496	266	136	1	1	266	1	265	5.78e-78	239	Cmr
Rv2523c	AcpS	GCA_000688415.1_01416	GCA_000688415.1	Corynebacterium pseudodiphtheriticum	DSM 44287	130	1	134	1	36.567	134	71	4	4	127	3	132	1.73e-18	77.8	AcpS
Rv2509	Cmr	GCA_000688415.1_01420	GCA_000688415.1	Corynebacterium pseudodiphtheriticum	DSM 44287	268	0.914179	275	0.92	26.482	253	170	6	13	257	25	269	4.62e-08	55.5
Rv2509	Cmr	GCA_000688415.1_01945	GCA_000688415.1	Corynebacterium pseudodiphtheriticum	DSM 44287	268	0.869403	253	0.98419	27.309	249	154	7	16	253	15	247	5.98e-08	55.1
Rv2509	Cmr	GCA_000688415.1_01987	GCA_000688415.1	Corynebacterium pseudodiphtheriticum	DSM 44287	268	0.697761	243	0.806584	34.184	196	117	5	1	193	1	187	5.52e-13	69.3
Rv2794c	PptT	GCA_000688435.1_00255	GCA_000688435.1	Corynebacterium halotolerans	DSM 44683	227	0.837004	218	0.834862	44.792	192	94	4	35	224	33	214	1.15e-44	150	PptT
Rv1483	FabG1	GCA_000688435.1_00548	GCA_000688435.1	Corynebacterium halotolerans	DSM 44683	247	0.967611	279	0.88172	29.268	246	148	4	16	242	37	275	4.95e-14	72.4
Rv2509	Cmr	GCA_000688435.1_00548	GCA_000688435.1	Corynebacterium halotolerans	DSM 44683	268	0.682836	279	0.663082	30.27	185	124	3	13	194	40	222	2.51e-09	59.3
Rv1483	FabG1	GCA_000688435.1_00628	GCA_000688435.1	Corynebacterium halotolerans	DSM 44683	247	1	253	0.976285	29.15	247	156	4	14	241	1	247	2.63e-23	97.1
Rv2509	Cmr	GCA_000688435.1_00709	GCA_000688435.1	Corynebacterium halotolerans	DSM 44683	268	0.686567	241	0.79668	32.292	192	119	5	6	194	4	187	3.79e-15	75.5
Rv2509	Cmr	GCA_000688435.1_00731	GCA_000688435.1	Corynebacterium halotolerans	DSM 44683	268	0.955224	325	0.790769	31.128	257	155	5	9	244	5	260	4.01e-16	79.3
Rv3801c	FadD32	GCA_000688435.1_00897	GCA_000688435.1	Corynebacterium halotolerans	DSM 44683	637	0.67033	570	0.863158	23.984	492	265	19	66	513	58	484	4.43e-17	87.8
Rv1483	FabG1	GCA_000688435.1_01035	GCA_000688435.1	Corynebacterium halotolerans	DSM 44683	247	0.97166	255	0.94902	34.298	242	142	6	16	242	12	251	3.31e-26	104
Rv2524c	Fas	GCA_000688435.1_01145	GCA_000688435.1	Corynebacterium halotolerans	DSM 44683	3069	0.982079	3023	1.02283	51.391	3092	1381	42	17	3064	2	3015	0	2826	Fas
Rv2246	KasB	GCA_000688435.1_01145	GCA_000688435.1	Corynebacterium halotolerans	DSM 44683	438	1.0274	3023	0.152167	27.174	460	279	15	14	427	2477	2926	1.12e-15	82.8
Rv3800c	PKS	GCA_000688435.1_01145	GCA_000688435.1	Corynebacterium halotolerans	DSM 44683	1733	0.207732	3023	0.120741	26.575	365	233	12	165	499	2537	2896	6.62e-11	70.9
Rv2245	KasA	GCA_000688435.1_01145	GCA_000688435.1	Corynebacterium halotolerans	DSM 44683	416	0.788462	3023	0.110817	25.97	335	210	10	102	405	2599	2926	6.25e-12	70.9
Rv2523c	AcpS	GCA_000688435.1_01147	GCA_000688435.1	Corynebacterium halotolerans	DSM 44683	130	0.984615	144	0.895833	44.186	129	65	3	6	128	7	134	2.59e-26	98.2	AcpS
Rv1483	FabG1	GCA_000688435.1_01166	GCA_000688435.1	Corynebacterium halotolerans	DSM 44683	247	0.975709	294	0.857143	28.571	252	144	8	16	242	50	290	1.21e-17	82.8
Rv1483	FabG1	GCA_000688435.1_01167	GCA_000688435.1	Corynebacterium halotolerans	DSM 44683	247	0.979757	294	0.836735	27.236	246	157	6	16	243	50	291	5.91e-20	89
Rv2509	Cmr	GCA_000688435.1_01178	GCA_000688435.1	Corynebacterium halotolerans	DSM 44683	268	0.992537	266	1.00376	53.933	267	121	2	1	266	1	266	4.89e-91	272	Cmr
Rv2509	Cmr	GCA_000688435.1_01197	GCA_000688435.1	Corynebacterium halotolerans	DSM 44683	268	0.764925	239	0.874477	30.144	209	142	4	12	220	6	210	4.58e-10	60.8
Rv3285	AccA3	GCA_000688435.1_01420	GCA_000688435.1	Corynebacterium halotolerans	DSM 44683	600	0.973333	585	1.01709	52.773	595	269	4	7	600	2	585	0	587	Copy-2 AccA3
Rv1483	FabG1	GCA_000688435.1_01453	GCA_000688435.1	Corynebacterium halotolerans	DSM 44683	247	0.991903	252	0.972222	28.98	245	159	5	13	242	4	248	1.37e-20	89.7
Rv1483	FabG1	GCA_000688435.1_01598	GCA_000688435.1	Corynebacterium halotolerans	DSM 44683	247	0.817814	230	0.917391	32.701	211	131	5	15	223	5	206	3.43e-18	82.8
Rv1483	FabG1	GCA_000688435.1_01720	GCA_000688435.1	Corynebacterium halotolerans	DSM 44683	247	1.00405	252	1.01587	30.078	256	153	5	6	243	2	249	3.18e-25	102
Rv1483	FabG1	GCA_000688435.1_01900	GCA_000688435.1	Corynebacterium halotolerans	DSM 44683	247	1.04453	276	0.938406	28.185	259	150	5	19	242	15	272	3.32e-24	100
Rv3801c	FadD32	GCA_000688435.1_02155	GCA_000688435.1	Corynebacterium halotolerans	DSM 44683	637	0.897959	617	0.962723	42.761	594	303	6	41	619	42	613	1.65e-156	466	FadD32
Rv3800c	PKS	GCA_000688435.1_02156	GCA_000688435.1	Corynebacterium halotolerans	DSM 44683	1733	0.948067	1644	1.06204	43.414	1746	859	24	4	1723	1	1643	0	1245	PKS
Rv2246	KasB	GCA_000688435.1_02156	GCA_000688435.1	Corynebacterium halotolerans	DSM 44683	438	1.03196	1644	0.28528	27.505	469	291	15	2	438	86	537	6.24e-26	114
Rv2245	KasA	GCA_000688435.1_02156	GCA_000688435.1	Corynebacterium halotolerans	DSM 44683	416	0.980769	1644	0.255474	26.905	420	264	11	28	416	130	537	1.28e-24	109
Rv2524c	Fas	GCA_000688435.1_02156	GCA_000688435.1	Corynebacterium halotolerans	DSM 44683	3069	0.138156	1644	0.282847	26.022	465	278	16	2585	3024	157	580	6.37e-13	78.2
Rv3799c	AccD4	GCA_000688435.1_02157	GCA_000688435.1	Corynebacterium halotolerans	DSM 44683	522	0.980843	516	0.996124	53.113	514	238	3	10	522	5	516	0	553	AccD4
Rv3280	AccD5	GCA_000688435.1_02157	GCA_000688435.1	Corynebacterium halotolerans	DSM 44683	548	0.934307	516	1.02713	48.868	530	248	6	24	548	5	516	1.11e-164	480
Rv2247	AccD6	GCA_000688435.1_02157	GCA_000688435.1	Corynebacterium halotolerans	DSM 44683	473	0.970402	516	0.893411	38.178	461	265	7	18	460	40	498	3.61e-96	301
Rv2244	AcpM	GCA_000688435.1_02555	GCA_000688435.1	Corynebacterium halotolerans	DSM 44683	115	0.704348	84	0.97619	45.122	82	44	1	2	83	4	84	2.61e-16	70.5
Rv2509	Cmr	GCA_000688435.1_02671	GCA_000688435.1	Corynebacterium halotolerans	DSM 44683	268	0.675373	231	0.831169	30.208	192	122	6	12	202	4	184	5.34e-10	60.8
Rv3285	AccA3	GCA_000688435.1_02739	GCA_000688435.1	Corynebacterium halotolerans	DSM 44683	600	0.733333	1137	0.387863	44.218	441	240	4	5	440	2	441	6.78e-100	330
Rv3280	AccD5	GCA_000688435.1_02810	GCA_000688435.1	Corynebacterium halotolerans	DSM 44683	548	0.972628	543	0.981584	66.041	533	180	1	17	548	11	543	0	746	AccD5
Rv3799c	AccD4	GCA_000688435.1_02810	GCA_000688435.1	Corynebacterium halotolerans	DSM 44683	522	1.01149	543	0.974217	45.18	529	275	5	8	522	16	543	4.01e-149	440
Rv2247	AccD6	GCA_000688435.1_02810	GCA_000688435.1	Corynebacterium halotolerans	DSM 44683	473	0.957717	543	0.839779	40.57	456	245	7	41	473	91	543	3.17e-110	338
Rv3280	AccD5	GCA_000688435.1_02811	GCA_000688435.1	Corynebacterium halotolerans	DSM 44683	548	0.959854	527	1.01328	58.614	534	212	3	16	548	2	527	0	610	Copy-2 AccD5
Rv3799c	AccD4	GCA_000688435.1_02811	GCA_000688435.1	Corynebacterium halotolerans	DSM 44683	522	1.00958	527	1.01328	42.135	534	290	8	1	522	1	527	3.13e-128	386
Rv2247	AccD6	GCA_000688435.1_02811	GCA_000688435.1	Corynebacterium halotolerans	DSM 44683	473	0.940803	527	0.86148	41.189	454	237	8	41	473	83	527	3.89e-92	291
CgAccE	AccE5	GCA_000688435.1_02812	GCA_000688435.1	Corynebacterium halotolerans	DSM 44683	82	0.902439	72	0.986111	41.892	74	40	1	9	82	2	72	2.84e-15	66.2	AccE5
Rv3285	AccA3	GCA_000688435.1_02819	GCA_000688435.1	Corynebacterium halotolerans	DSM 44683	600	0.971667	589	1.0034	73.604	591	147	2	11	600	7	589	0	847	AccA3
Rv2243	FabD	GCA_000688435.1_02889	GCA_000688435.1	Corynebacterium halotolerans	DSM 44683	302	0.927152	305	0.95082	31.379	290	180	7	4	284	5	284	8.85e-21	92.8
Rv2247	AccD6	GCA_000688435.1_02892	GCA_000688435.1	Corynebacterium halotolerans	DSM 44683	473	0.289641	388	0.353093	28.467	137	91	3	41	170	165	301	3.37e-06	52
Rv1483	FabG1	GCA_000688435.1_02941	GCA_000688435.1	Corynebacterium halotolerans	DSM 44683	247	0.987854	257	0.961089	31.984	247	151	3	13	245	12	255	6.35e-33	122
Rv2509	Cmr	GCA_000688435.1_02941	GCA_000688435.1	Corynebacterium halotolerans	DSM 44683	268	0.738806	257	0.77821	30.5	200	134	3	11	207	16	213	3.04e-10	61.6
Rv1483	FabG1	GCA_000688435.1_02942	GCA_000688435.1	Corynebacterium halotolerans	DSM 44683	247	0.963563	255	0.964706	33.333	246	138	5	16	243	9	246	1.52e-30	116
Rv2509	Cmr	GCA_000732945.1_00071	GCA_000732945.1	Corynebacterium atypicum	R2070	268	0.664179	232	0.806034	30.481	187	118	6	12	195	2	179	1.42e-08	56.6
Rv1483	FabG1	GCA_000732945.1_00079	GCA_000732945.1	Corynebacterium atypicum	R2070	247	0.797571	456	0.434211	33.333	198	121	3	7	194	207	403	2.03e-20	92
Rv3285	AccA3	GCA_000732945.1_00164	GCA_000732945.1	Corynebacterium atypicum	R2070	600	0.806667	485	1.01031	52.449	490	224	5	113	599	1	484	4.53e-156	459
Rv3285	AccA3	GCA_000732945.1_00165	GCA_000732945.1	Corynebacterium atypicum	R2070	600	0.12	79	0.911392	55.556	72	32	0	12	83	6	77	1.51e-19	85.9
Rv3285	AccA3	GCA_000732945.1_00547	GCA_000732945.1	Corynebacterium atypicum	R2070	600	0.765	1137	0.408971	42.796	465	254	7	12	470	9	467	2.43e-99	329
Rv3285	AccA3	GCA_000732945.1_00548	GCA_000732945.1	Corynebacterium atypicum	R2070	600	0.973333	592	1.00338	67.677	594	178	5	11	600	9	592	0	778	AccA3
Rv3280	AccD5	GCA_000732945.1_00554	GCA_000732945.1	Corynebacterium atypicum	R2070	548	0.958029	551	0.952813	49.524	525	264	1	25	548	27	551	3.42e-171	498	AccD5
Rv3799c	AccD4	GCA_000732945.1_00554	GCA_000732945.1	Corynebacterium atypicum	R2070	522	0.996169	551	0.950998	36.832	524	310	6	11	517	27	546	1.52e-105	328
Rv2247	AccD6	GCA_000732945.1_00554	GCA_000732945.1	Corynebacterium atypicum	R2070	473	0.928118	551	0.798548	33.636	440	275	4	35	458	93	531	1.62e-71	238
Rv2523c	AcpS	GCA_000732945.1_00807	GCA_000732945.1	Corynebacterium atypicum	R2070	130	1.03846	139	0.971223	42.222	135	70	2	3	129	2	136	1.64e-23	90.9	AcpS
Rv2524c	Fas	GCA_000732945.1_00809	GCA_000732945.1	Corynebacterium atypicum	R2070	3069	0.252199	777	1.01158	53.308	786	349	8	2229	3008	1	774	0	771
Rv3800c	PKS	GCA_000732945.1_00809	GCA_000732945.1	Corynebacterium atypicum	R2070	1733	0.137911	777	0.30888	26.667	240	157	6	265	486	464	702	5.62e-06	54.3
Rv2246	KasB	GCA_000732945.1_00809	GCA_000732945.1	Corynebacterium atypicum	R2070	438	0.682648	777	0.3861	27.333	300	191	9	162	435	456	754	3.85e-06	52
Rv2524c	Fas	GCA_000732945.1_00810	GCA_000732945.1	Corynebacterium atypicum	R2070	3069	0.602476	2053	0.922552	43.242	1894	960	30	227	2050	24	1872	0	1350	Fas
Rv3280	AccD5	GCA_000732945.1_00812	GCA_000732945.1	Corynebacterium atypicum	R2070	548	0.919708	521	0.992322	49.903	517	243	7	35	548	18	521	1.36e-164	480	Copy-3 AccD5
Rv3799c	AccD4	GCA_000732945.1_00812	GCA_000732945.1	Corynebacterium atypicum	R2070	522	0.971264	521	0.990403	42.054	516	282	8	15	522	15	521	8.82e-127	382
Rv2247	AccD6	GCA_000732945.1_00812	GCA_000732945.1	Corynebacterium atypicum	R2070	473	0.94926	521	0.865643	43.237	451	237	8	40	473	73	521	4.03e-110	338
Rv3285	AccA3	GCA_000732945.1_00813	GCA_000732945.1	Corynebacterium atypicum	R2070	600	0.365	241	0.958506	38.095	231	116	7	375	590	1	219	8.58e-31	123
Rv3285	AccA3	GCA_000732945.1_00814	GCA_000732945.1	Corynebacterium atypicum	R2070	600	0.546667	369	0.913279	43.917	337	180	4	3	339	4	331	4.4e-83	267
Rv2794c	PptT	GCA_000732945.1_00881	GCA_000732945.1	Corynebacterium atypicum	R2070	227	0.85022	229	0.803493	43.814	194	98	3	35	227	35	218	9.02e-45	151	PptT
Rv2244	AcpM	GCA_000732945.1_01592	GCA_000732945.1	Corynebacterium atypicum	R2070	115	0.66087	127	0.598425	32.895	76	51	0	9	84	48	123	9.47e-12	59.7
Rv2509	Cmr	GCA_000732945.1_01725	GCA_000732945.1	Corynebacterium atypicum	R2070	268	0.686567	237	0.78903	31.016	187	121	4	13	194	1	184	4.56e-14	72.4
Rv2509	Cmr	GCA_000732945.1_01736	GCA_000732945.1	Corynebacterium atypicum	R2070	268	0.992537	266	1.00376	52.06	267	126	2	1	266	1	266	1.26e-86	261	Cmr
Rv1483	FabG1	GCA_000732945.1_01736	GCA_000732945.1	Corynebacterium atypicum	R2070	247	0.740891	266	0.695489	28.108	185	119	3	12	184	6	188	5.43e-14	72
Rv3799c	AccD4	GCA_000732945.1_02057	GCA_000732945.1	Corynebacterium atypicum	R2070	522	0.984674	546	0.945055	53.876	516	235	3	8	522	33	546	0	564	AccD4
Rv3280	AccD5	GCA_000732945.1_02057	GCA_000732945.1	Corynebacterium atypicum	R2070	548	0.939781	546	0.968864	49.716	529	251	6	21	548	32	546	3.02e-168	490
Rv2247	AccD6	GCA_000732945.1_02057	GCA_000732945.1	Corynebacterium atypicum	R2070	473	0.900634	546	0.785714	38.462	429	252	5	41	460	103	528	2.79e-92	292
Rv3800c	PKS	GCA_000732945.1_02058	GCA_000732945.1	Corynebacterium atypicum	R2070	1733	0.93768	1636	1.05868	43.245	1732	859	28	12	1726	4	1628	0	1219	PKS
Rv2246	KasB	GCA_000732945.1_02058	GCA_000732945.1	Corynebacterium atypicum	R2070	438	0.965753	1636	0.272005	28.764	445	255	15	34	438	113	535	2.87e-22	102
Rv2245	KasA	GCA_000732945.1_02058	GCA_000732945.1	Corynebacterium atypicum	R2070	416	1.01683	1636	0.267115	28.375	437	265	13	14	416	113	535	1.25e-19	94.4
Rv3801c	FadD32	GCA_000739455.1_00251	GCA_000739455.1	Corynebacterium imitans	DSM 44264	637	0.66248	580	0.839655	25.051	487	256	18	66	508	71	492	4.87e-14	78.2
Rv3801c	FadD32	GCA_000739455.1_00252	GCA_000739455.1	Corynebacterium imitans	DSM 44264	637	0.656201	566	0.862191	22.746	488	268	17	65	513	63	480	6.83e-11	68.2
Rv3285	AccA3	GCA_000739455.1_00508	GCA_000739455.1	Corynebacterium imitans	DSM 44264	600	0.721667	1140	0.383333	44.851	437	229	4	12	440	12	444	1.01e-97	325
Rv3285	AccA3	GCA_000739455.1_00513	GCA_000739455.1	Corynebacterium imitans	DSM 44264	600	0.966667	598	0.986622	70.847	590	161	4	12	600	19	598	0	827	AccA3
Rv3280	AccD5	GCA_000739455.1_00521	GCA_000739455.1	Corynebacterium imitans	DSM 44264	548	0.905109	504	1.04762	45.644	528	255	5	21	548	9	504	1.11e-139	416	Copy-2 AccD5
Rv3799c	AccD4	GCA_000739455.1_00521	GCA_000739455.1	Corynebacterium imitans	DSM 44264	522	0.954023	504	1.03968	37.786	524	294	11	5	522	7	504	2.33e-91	290
Rv2247	AccD6	GCA_000739455.1_00521	GCA_000739455.1	Corynebacterium imitans	DSM 44264	473	0.966173	504	0.944444	33.193	476	276	8	21	473	48	504	3.47e-59	204
Rv2524c	Fas	GCA_000739455.1_00529	GCA_000739455.1	Corynebacterium imitans	DSM 44264	3069	0.979472	3024	1.02745	43.74	3107	1573	49	35	3067	15	3020	0	2233	Fas
Rv2245	KasA	GCA_000739455.1_00529	GCA_000739455.1	Corynebacterium imitans	DSM 44264	416	0.711538	3024	0.0992063	28	300	190	8	103	380	2605	2900	6.49e-09	61.2
Rv2246	KasB	GCA_000739455.1_00529	GCA_000739455.1	Corynebacterium imitans	DSM 44264	438	0.652968	3024	0.0962302	29.897	291	178	10	133	402	2615	2900	5.21e-08	58.5
Rv3280	AccD5	GCA_000739455.1_00530	GCA_000739455.1	Corynebacterium imitans	DSM 44264	548	0.95073	536	0.988806	63.585	530	180	4	23	548	16	536	0	679	AccD5
Rv3799c	AccD4	GCA_000739455.1_00530	GCA_000739455.1	Corynebacterium imitans	DSM 44264	522	1.01916	536	1.00373	45.539	538	271	8	1	522	5	536	2.42e-149	440
Rv2247	AccD6	GCA_000739455.1_00530	GCA_000739455.1	Corynebacterium imitans	DSM 44264	473	0.945032	536	0.841418	40.576	451	246	8	41	473	90	536	4.56e-107	330
Rv2523c	AcpS	GCA_000739455.1_00531	GCA_000739455.1	Corynebacterium imitans	DSM 44264	130	0.930769	126	0.968254	45.902	122	65	1	6	127	3	123	5.65e-26	96.7	AcpS
Rv3285	AccA3	GCA_000739455.1_00626	GCA_000739455.1	Corynebacterium imitans	DSM 44264	600	0.726667	458	0.954148	45.309	437	235	4	12	445	5	440	6.4e-116	355
Rv2509	Cmr	GCA_000739455.1_00636	GCA_000739455.1	Corynebacterium imitans	DSM 44264	268	0.63806	218	0.853211	30.645	186	111	8	12	194	4	174	6.23e-11	63.2
Rv1483	FabG1	GCA_000739455.1_00785	GCA_000739455.1	Corynebacterium imitans	DSM 44264	247	0.991903	252	0.980159	34.008	247	144	5	13	242	4	248	4.43e-28	109
Rv2794c	PptT	GCA_000739455.1_01503	GCA_000739455.1	Corynebacterium imitans	DSM 44264	227	0.84141	217	0.843318	45.876	194	91	6	34	224	31	213	1.56e-41	142	PptT
Rv2509	Cmr	GCA_000739455.1_01895	GCA_000739455.1	Corynebacterium imitans	DSM 44264	268	0.992537	268	0.992537	50	266	133	0	1	266	1	266	2.05e-85	258	Cmr
Rv3799c	AccD4	GCA_000739455.1_02179	GCA_000739455.1	Corynebacterium imitans	DSM 44264	522	0.980843	513	1.0078	52.998	517	234	4	10	522	2	513	0	559	AccD4
Rv3280	AccD5	GCA_000739455.1_02179	GCA_000739455.1	Corynebacterium imitans	DSM 44264	548	0.934307	513	1.02924	51.515	528	237	7	24	548	2	513	2.26e-175	507
Rv2247	AccD6	GCA_000739455.1_02179	GCA_000739455.1	Corynebacterium imitans	DSM 44264	473	0.991543	513	0.923977	36.287	474	278	8	18	472	37	505	5.86e-93	293
Rv3800c	PKS	GCA_000739455.1_02180	GCA_000739455.1	Corynebacterium imitans	DSM 44264	1733	0.904212	1580	1.08165	42.774	1709	822	30	22	1716	5	1571	0	1191	PKS
Rv2246	KasB	GCA_000739455.1_02180	GCA_000739455.1	Corynebacterium imitans	DSM 44264	438	0.924658	1580	0.26962	29.812	426	240	17	46	433	114	518	9.91e-25	110
Rv2245	KasA	GCA_000739455.1_02180	GCA_000739455.1	Corynebacterium imitans	DSM 44264	416	0.701923	1580	0.193038	31.475	305	174	11	126	408	224	515	3.04e-21	99.4
Rv2524c	Fas	GCA_000739455.1_02180	GCA_000739455.1	Corynebacterium imitans	DSM 44264	3069	0.101988	1580	0.222785	26.989	352	208	14	2693	3034	247	559	1.6e-11	73.6
Rv3801c	FadD32	GCA_000739455.1_02181	GCA_000739455.1	Corynebacterium imitans	DSM 44264	637	0.924647	611	1.00982	37.763	617	340	10	18	618	14	602	6.63e-127	390	FadD32
Rv3801c	FadD32	GCA_000739455.1_02339	GCA_000739455.1	Corynebacterium imitans	DSM 44264	637	0.621664	535	0.871028	23.82	466	261	17	85	526	65	460	1.08e-18	92.4
Rv2509	Cmr	GCA_000747315.1_00070	GCA_000747315.1	Corynebacterium ureicelerivorans	IMMIB RIV-2301	268	0.652985	236	0.788136	29.032	186	119	6	12	195	7	181	5.91e-09	57.8
Rv3801c	FadD32	GCA_000747315.1_00197	GCA_000747315.1	Corynebacterium ureicelerivorans	IMMIB RIV-2301	637	0.66876	578	0.849481	25.662	491	252	20	66	508	63	488	5.81e-15	80.9
Rv3801c	FadD32	GCA_000747315.1_00198	GCA_000747315.1	Corynebacterium ureicelerivorans	IMMIB RIV-2301	637	0.648352	562	0.850534	22.803	478	264	16	72	509	63	475	6.39e-13	74.3
Rv3285	AccA3	GCA_000747315.1_00445	GCA_000747315.1	Corynebacterium ureicelerivorans	IMMIB RIV-2301	600	0.726667	1142	0.383538	45.662	438	230	5	9	440	11	446	1.7e-106	348
Rv3285	AccA3	GCA_000747315.1_00447	GCA_000747315.1	Corynebacterium ureicelerivorans	IMMIB RIV-2301	600	0.97	595	0.996639	70.826	593	158	3	12	600	14	595	0	828	AccA3
Rv3280	AccD5	GCA_000747315.1_00459	GCA_000747315.1	Corynebacterium ureicelerivorans	IMMIB RIV-2301	548	0.908759	504	1.04762	45.833	528	256	4	21	548	7	504	1.3e-151	446	Copy-2 AccD5
Rv3799c	AccD4	GCA_000747315.1_00459	GCA_000747315.1	Corynebacterium ureicelerivorans	IMMIB RIV-2301	522	0.965517	504	1.04762	36.742	528	304	8	1	522	1	504	7.83e-100	312
Rv2247	AccD6	GCA_000747315.1_00459	GCA_000747315.1	Corynebacterium ureicelerivorans	IMMIB RIV-2301	473	0.892178	504	0.876984	36.199	442	253	6	41	473	83	504	5.94e-71	236
Rv3285	AccA3	GCA_000747315.1_00552	GCA_000747315.1	Corynebacterium ureicelerivorans	IMMIB RIV-2301	600	0.441667	298	0.892617	45.489	266	142	3	112	375	9	273	1.39e-64	216
Rv3285	AccA3	GCA_000747315.1_00569	GCA_000747315.1	Corynebacterium ureicelerivorans	IMMIB RIV-2301	600	0.716667	461	0.934924	45.012	431	234	3	12	440	8	437	6.11e-116	355
Rv1483	FabG1	GCA_000747315.1_00579	GCA_000747315.1	Corynebacterium ureicelerivorans	IMMIB RIV-2301	247	0.838057	215	1.0186	32.42	219	126	6	16	224	2	208	2.42e-17	80.5
Rv2509	Cmr	GCA_000747315.1_00579	GCA_000747315.1	Corynebacterium ureicelerivorans	IMMIB RIV-2301	268	0.641791	215	0.869767	31.551	187	110	8	11	194	3	174	1.8e-12	67.4
Rv3285	AccA3	GCA_000747315.1_00780	GCA_000747315.1	Corynebacterium ureicelerivorans	IMMIB RIV-2301	600	0.97	584	1.02568	49.249	599	277	7	12	600	3	584	0	557	Copy-2 AccA3
Rv1483	FabG1	GCA_000747315.1_00801	GCA_000747315.1	Corynebacterium ureicelerivorans	IMMIB RIV-2301	247	0.979757	294	0.829932	31.557	244	148	5	16	242	49	290	4.98e-19	86.3
Rv2794c	PptT	GCA_000747315.1_01467	GCA_000747315.1	Corynebacterium ureicelerivorans	IMMIB RIV-2301	227	0.85022	220	0.840909	42.051	195	101	4	35	227	35	219	7.73e-42	144	PptT
Rv3801c	FadD32	GCA_000747315.1_01770	GCA_000747315.1	Corynebacterium ureicelerivorans	IMMIB RIV-2301	637	0.499215	441	0.877551	26.615	387	201	16	163	535	85	402	1.81e-08	60.1
Rv2509	Cmr	GCA_000747315.1_01816	GCA_000747315.1	Corynebacterium ureicelerivorans	IMMIB RIV-2301	268	0.992537	268	0.992537	47.368	266	140	0	1	266	1	266	1.46e-78	240	Cmr
Rv3799c	AccD4	GCA_000747315.1_02087	GCA_000747315.1	Corynebacterium ureicelerivorans	IMMIB RIV-2301	522	0.980843	513	1.0078	53.385	517	232	4	10	522	2	513	0	565	AccD4
Rv3280	AccD5	GCA_000747315.1_02087	GCA_000747315.1	Corynebacterium ureicelerivorans	IMMIB RIV-2301	548	0.934307	513	1.03119	50.284	529	242	9	24	548	2	513	2.98e-172	499
Rv2247	AccD6	GCA_000747315.1_02087	GCA_000747315.1	Corynebacterium ureicelerivorans	IMMIB RIV-2301	473	0.980973	513	0.910331	37.687	467	269	7	18	465	37	500	3.56e-97	304
Rv3800c	PKS	GCA_000747315.1_02088	GCA_000747315.1	Corynebacterium ureicelerivorans	IMMIB RIV-2301	1733	0.899019	1569	1.0956	41.71	1719	817	36	22	1716	5	1562	0	1165	PKS
Rv2246	KasB	GCA_000747315.1_02088	GCA_000747315.1	Corynebacterium ureicelerivorans	IMMIB RIV-2301	438	0.936073	1569	0.273423	27.739	429	255	11	46	438	108	517	2.03e-25	112
Rv2245	KasA	GCA_000747315.1_02088	GCA_000747315.1	Corynebacterium ureicelerivorans	IMMIB RIV-2301	416	0.966346	1569	0.268324	28.504	421	244	14	26	408	108	509	1.65e-22	103
Rv2524c	Fas	GCA_000747315.1_02088	GCA_000747315.1	Corynebacterium ureicelerivorans	IMMIB RIV-2301	3069	0.101988	1569	0.224347	28.125	352	196	14	2609	2942	162	474	1.13e-12	77.4
Rv3801c	FadD32	GCA_000747315.1_02089	GCA_000747315.1	Corynebacterium ureicelerivorans	IMMIB RIV-2301	637	0.910518	605	1.00826	40.328	610	322	9	15	612	11	590	2.87e-138	419	FadD32
Rv2509	Cmr	GCA_000767055.1_00075	GCA_000767055.1	Corynebacterium doosanense	CAU 212	268	0.753731	234	0.901709	33.649	211	130	6	12	221	6	207	6.91e-13	68.9
Rv2524c	Fas	GCA_000767055.1_00457	GCA_000767055.1	Corynebacterium doosanense	CAU 212	3069	0.974259	2999	1.03501	43.718	3104	1569	49	28	3067	6	2995	0	2249	Fas
Rv3800c	PKS	GCA_000767055.1_00457	GCA_000767055.1	Corynebacterium doosanense	CAU 212	1733	0.154068	2999	0.0903635	27.675	271	174	6	286	538	2648	2914	6.81e-15	84
Rv2245	KasA	GCA_000767055.1_00457	GCA_000767055.1	Corynebacterium doosanense	CAU 212	416	0.783654	2999	0.10937	27.134	328	212	8	103	405	2582	2907	1.49e-14	79
Rv2246	KasB	GCA_000767055.1_00457	GCA_000767055.1	Corynebacterium doosanense	CAU 212	438	0.863014	2999	0.130043	26.667	390	232	13	80	427	2530	2907	3.25e-14	78.2
Rv3801c	FadD32	GCA_000767055.1_00458	GCA_000767055.1	Corynebacterium doosanense	CAU 212	637	0.684458	573	0.883072	24.111	506	262	20	60	513	50	485	2.82e-16	85.1
Rv2509	Cmr	GCA_000767055.1_00487	GCA_000767055.1	Corynebacterium doosanense	CAU 212	268	0.697761	279	0.698925	33.846	195	120	4	1	194	7	193	8.71e-18	83.2
Rv1483	FabG1	GCA_000767055.1_00487	GCA_000767055.1	Corynebacterium doosanense	CAU 212	247	0.728745	279	0.648746	29.834	181	119	4	19	192	16	195	1.63e-14	73.6
Rv3285	AccA3	GCA_000767055.1_00688	GCA_000767055.1	Corynebacterium doosanense	CAU 212	600	0.73	1141	0.38475	43.28	439	243	4	7	440	4	441	1.2e-98	327
Rv3285	AccA3	GCA_000767055.1_00691	GCA_000767055.1	Corynebacterium doosanense	CAU 212	600	0.971667	589	1.00509	72.466	592	152	3	11	600	7	589	0	857	AccA3
CgAccE	AccE5	GCA_000767055.1_00697	GCA_000767055.1	Corynebacterium doosanense	CAU 212	82	0.829268	68	0.926471	42.647	68	34	2	15	82	6	68	5.06e-10	52.8	AccE5
Rv3280	AccD5	GCA_000767055.1_00698	GCA_000767055.1	Corynebacterium doosanense	CAU 212	548	0.934307	513	1.04094	49.625	534	246	5	16	548	2	513	3.79e-169	491	Copy-2 AccD5
Rv3799c	AccD4	GCA_000767055.1_00698	GCA_000767055.1	Corynebacterium doosanense	CAU 212	522	0.982759	513	1.02924	40.72	528	292	7	1	522	1	513	4.45e-113	347
Rv2247	AccD6	GCA_000767055.1_00698	GCA_000767055.1	Corynebacterium doosanense	CAU 212	473	0.928118	513	0.88499	37.885	454	251	8	36	473	75	513	4.33e-79	257
Rv3280	AccD5	GCA_000767055.1_00699	GCA_000767055.1	Corynebacterium doosanense	CAU 212	548	0.967153	531	0.998117	64.906	530	185	1	20	548	2	531	0	716	AccD5
Rv3799c	AccD4	GCA_000767055.1_00699	GCA_000767055.1	Corynebacterium doosanense	CAU 212	522	1.00766	531	0.996234	47.07	529	261	7	10	522	6	531	4.51e-154	452
Rv2247	AccD6	GCA_000767055.1_00699	GCA_000767055.1	Corynebacterium doosanense	CAU 212	473	0.964059	531	0.864407	40.523	459	247	7	38	473	76	531	1.25e-109	337
Rv3285	AccA3	GCA_000767055.1_00900	GCA_000767055.1	Corynebacterium doosanense	CAU 212	600	0.956667	580	1.02241	50.422	593	271	5	12	600	7	580	0	578	Copy-2 AccA3
Rv3801c	FadD32	GCA_000767055.1_00919	GCA_000767055.1	Corynebacterium doosanense	CAU 212	637	0.712716	520	1.06154	24.275	552	299	24	85	615	66	519	3.98e-16	84.3
Rv2509	Cmr	GCA_000767055.1_01028	GCA_000767055.1	Corynebacterium doosanense	CAU 212	268	0.940299	273	0.956044	38.697	261	145	7	12	266	14	265	6.17e-38	136
Rv1483	FabG1	GCA_000767055.1_01034	GCA_000767055.1	Corynebacterium doosanense	CAU 212	247	1.02429	254	1.00787	31.641	256	154	6	9	246	2	254	3.13e-17	80.9
Rv1483	FabG1	GCA_000767055.1_01299	GCA_000767055.1	Corynebacterium doosanense	CAU 212	247	1.02024	258	0.976744	28.571	252	163	5	12	246	7	258	1.39e-18	84.7
Rv2794c	PptT	GCA_000767055.1_01738	GCA_000767055.1	Corynebacterium doosanense	CAU 212	227	0.837004	220	0.827273	45.312	192	93	4	35	224	33	214	2.34e-46	155	PptT
Rv1483	FabG1	GCA_000767055.1_01805	GCA_000767055.1	Corynebacterium doosanense	CAU 212	247	0.769231	465	0.408602	32.105	190	123	2	58	241	270	459	3.78e-21	94
Rv2244	AcpM	GCA_000767055.1_01979	GCA_000767055.1	Corynebacterium doosanense	CAU 212	115	0.669565	103	0.796117	36.585	82	43	2	2	79	21	97	1.15e-07	48.5
Rv1483	FabG1	GCA_000767055.1_02008	GCA_000767055.1	Corynebacterium doosanense	CAU 212	247	0.975709	297	0.821549	30.328	244	150	5	16	242	53	293	4.83e-21	92
Rv2509	Cmr	GCA_000767055.1_02167	GCA_000767055.1	Corynebacterium doosanense	CAU 212	268	0.992537	266	1	52.256	266	127	0	1	266	1	266	1.21e-88	266	Cmr
Rv1483	FabG1	GCA_000767055.1_02167	GCA_000767055.1	Corynebacterium doosanense	CAU 212	247	0.781377	266	0.725564	31.088	193	123	3	8	190	2	194	1.6e-14	73.6
Rv2523c	AcpS	GCA_000767055.1_02187	GCA_000767055.1	Corynebacterium doosanense	CAU 212	130	0.969231	131	0.969466	42.52	127	70	2	1	125	1	126	4.53e-25	94.7	AcpS
Rv3799c	AccD4	GCA_000767055.1_02512	GCA_000767055.1	Corynebacterium doosanense	CAU 212	522	0.98659	515	1.00777	54.528	519	228	4	8	522	1	515	0	554	AccD4
Rv3280	AccD5	GCA_000767055.1_02512	GCA_000767055.1	Corynebacterium doosanense	CAU 212	548	0.939781	515	1.02718	48.582	529	256	8	22	548	1	515	1.34e-159	467
Rv2247	AccD6	GCA_000767055.1_02512	GCA_000767055.1	Corynebacterium doosanense	CAU 212	473	0.987315	515	0.924272	38.235	476	262	9	15	467	38	504	3.91e-96	301
Rv3800c	PKS	GCA_000767055.1_02513	GCA_000767055.1	Corynebacterium doosanense	CAU 212	1733	0.926717	1657	1.04768	43.548	1736	832	25	2	1719	49	1654	0	1326	PKS
Rv2246	KasB	GCA_000767055.1_02513	GCA_000767055.1	Corynebacterium doosanense	CAU 212	438	0.931507	1657	0.255281	28.605	423	255	14	48	438	180	587	5.46e-29	123
Rv2245	KasA	GCA_000767055.1_02513	GCA_000767055.1	Corynebacterium doosanense	CAU 212	416	0.983173	1657	0.255281	26.714	423	263	9	27	416	179	587	1.32e-23	106
Rv2524c	Fas	GCA_000767055.1_02513	GCA_000767055.1	Corynebacterium doosanense	CAU 212	3069	0.120886	1657	0.246228	25.49	408	260	14	2609	3009	232	602	7.18e-13	78.2
Rv3801c	FadD32	GCA_000767055.1_02514	GCA_000767055.1	Corynebacterium doosanense	CAU 212	637	0.894819	617	0.962723	40.236	594	316	5	41	619	42	611	1.87e-145	437	FadD32
Rv2509	Cmr	GCA_000767255.1_00034	GCA_000767255.1	Corynebacterium auriscanis	CIP 106629	268	0.705224	253	0.770751	28.205	195	128	5	2	190	3	191	1.4e-08	57
Rv2794c	PptT	GCA_000767255.1_00144	GCA_000767255.1	Corynebacterium auriscanis	CIP 106629	227	0.885463	237	0.827004	41.429	210	100	6	23	223	36	231	3.42e-38	135	PptT
Rv3285	AccA3	GCA_000767255.1_00541	GCA_000767255.1	Corynebacterium auriscanis	CIP 106629	600	0.975	593	1.00169	65.657	594	191	3	10	599	6	590	0	786	AccA3
Rv3280	AccD5	GCA_000767255.1_00549	GCA_000767255.1	Corynebacterium auriscanis	CIP 106629	548	0.899635	496	1.08065	46.828	536	240	9	15	548	4	496	1.78e-153	451	Copy-3 AccD5
Rv3799c	AccD4	GCA_000767255.1_00549	GCA_000767255.1	Corynebacterium auriscanis	CIP 106629	522	0.934866	496	1.05444	37.285	523	288	9	4	521	8	495	1.06e-104	325
Rv2247	AccD6	GCA_000767255.1_00549	GCA_000767255.1	Corynebacterium auriscanis	CIP 106629	473	0.866808	496	0.90121	33.11	447	248	10	41	473	87	496	8.3e-64	216
Rv2509	Cmr	GCA_000767255.1_00704	GCA_000767255.1	Corynebacterium auriscanis	CIP 106629	268	0.712687	260	0.734615	30.89	191	124	3	12	194	16	206	1.19e-09	60.1
Rv3285	AccA3	GCA_000767255.1_00910	GCA_000767255.1	Corynebacterium auriscanis	CIP 106629	600	0.966667	587	1.02215	44.167	600	303	9	12	599	2	581	2.4e-160	473	Copy-2 AccA3
Rv3280	AccD5	GCA_000767255.1_00911	GCA_000767255.1	Corynebacterium auriscanis	CIP 106629	548	0.890511	554	0.904332	49.501	501	236	5	52	548	67	554	1.72e-156	460	Copy-2 AccD5
Rv3799c	AccD4	GCA_000767255.1_00911	GCA_000767255.1	Corynebacterium auriscanis	CIP 106629	522	0.975096	554	0.922383	41.096	511	292	5	19	522	46	554	7.77e-125	378
Rv2247	AccD6	GCA_000767255.1_00911	GCA_000767255.1	Corynebacterium auriscanis	CIP 106629	473	0.951374	554	0.814079	40.798	451	249	6	40	473	105	554	2.92e-106	329
Rv2524c	Fas	GCA_000767255.1_00912	GCA_000767255.1	Corynebacterium auriscanis	CIP 106629	3069	0.535028	3002	0.582945	44.286	1750	837	41	30	1749	13	1654	0	1291	Fas
Rv2524c	Fas	GCA_000767255.1_00912	GCA_000767255.1	Corynebacterium auriscanis	CIP 106629	3069	0.411209	3002	0.433711	51.075	1302	580	20	1771	3055	1737	2998	0	1225	Fas
Rv3800c	PKS	GCA_000767255.1_00912	GCA_000767255.1	Corynebacterium auriscanis	CIP 106629	1733	0.165609	3002	0.0969354	25.086	291	198	7	265	539	2645	2931	1.06e-10	70.1
Rv2246	KasB	GCA_000767255.1_00912	GCA_000767255.1	Corynebacterium auriscanis	CIP 106629	438	0.86758	3002	0.127582	26.893	383	246	12	76	427	2544	2923	2.22e-11	69.3
Rv2245	KasA	GCA_000767255.1_00912	GCA_000767255.1	Corynebacterium auriscanis	CIP 106629	416	0.778846	3002	0.109927	26.061	330	211	11	103	405	2600	2923	9.27e-10	63.9
Rv2523c	AcpS	GCA_000767255.1_00913	GCA_000767255.1	Corynebacterium auriscanis	CIP 106629	130	1.03846	138	0.978261	45.926	135	64	4	3	128	2	136	6.04e-30	107	AcpS
Rv3801c	FadD32	GCA_000767255.1_01051	GCA_000767255.1	Corynebacterium auriscanis	CIP 106629	637	0.737834	527	1.08539	24.476	572	304	26	71	616	54	523	2.26e-16	85.1
Rv2509	Cmr	GCA_000767255.1_01093	GCA_000767255.1	Corynebacterium auriscanis	CIP 106629	268	0.970149	282	0.932624	46.388	263	138	1	3	265	7	266	2.98e-76	235	Cmr
Rv3799c	AccD4	GCA_000767255.1_01389	GCA_000767255.1	Corynebacterium auriscanis	CIP 106629	522	0.982759	515	1	55.534	515	226	3	9	522	3	515	0	566	AccD4
Rv3280	AccD5	GCA_000767255.1_01389	GCA_000767255.1	Corynebacterium auriscanis	CIP 106629	548	0.932482	515	1.0233	49.905	527	246	7	23	547	3	513	3.42e-168	489
Rv2247	AccD6	GCA_000767255.1_01389	GCA_000767255.1	Corynebacterium auriscanis	CIP 106629	473	0.970402	515	0.897087	35.281	462	277	6	18	460	39	497	9.24e-84	269
Rv3800c	PKS	GCA_000767255.1_01390	GCA_000767255.1	Corynebacterium auriscanis	CIP 106629	1733	0.200808	351	1.00855	41.243	354	172	8	1402	1725	1	348	2.65e-74	254
Rv3800c	PKS	GCA_000767255.1_01391	GCA_000767255.1	Corynebacterium auriscanis	CIP 106629	1733	0.0980958	183	0.983607	44.444	180	90	3	1225	1404	2	171	1.46e-35	136
Rv3800c	PKS	GCA_000767255.1_01392	GCA_000767255.1	Corynebacterium auriscanis	CIP 106629	1733	0.589152	1154	0.941941	45.998	1087	509	16	73	1147	48	1068	0	879	PKS
Rv2246	KasB	GCA_000767255.1_01392	GCA_000767255.1	Corynebacterium auriscanis	CIP 106629	438	0.952055	1154	0.377816	26.606	436	265	11	34	433	98	514	1.31e-25	112
Rv2245	KasA	GCA_000767255.1_01392	GCA_000767255.1	Corynebacterium auriscanis	CIP 106629	416	0.918269	1154	0.342288	28.608	395	247	10	36	408	130	511	8.03e-22	100
Rv2524c	Fas	GCA_000767255.1_01392	GCA_000767255.1	Corynebacterium auriscanis	CIP 106629	3069	0.0909091	1154	0.265165	26.471	306	189	10	2697	2993	243	521	1.88e-09	66.6
Rv3801c	FadD32	GCA_000767255.1_01393	GCA_000767255.1	Corynebacterium auriscanis	CIP 106629	637	0.948195	618	1.01456	40.989	627	326	11	18	623	14	617	1.75e-140	425	FadD32
Rv2509	Cmr	GCA_000767255.1_01505	GCA_000767255.1	Corynebacterium auriscanis	CIP 106629	268	0.649254	227	0.84141	27.749	191	113	7	12	194	5	178	1.19e-07	53.9
Rv2509	Cmr	GCA_000767255.1_01574	GCA_000767255.1	Corynebacterium auriscanis	CIP 106629	268	0.690299	291	0.666667	34.021	194	111	4	9	194	21	205	3.43e-16	79
Rv3280	AccD5	GCA_000767255.1_01707	GCA_000767255.1	Corynebacterium auriscanis	CIP 106629	548	0.921533	524	1.01336	32.392	531	319	12	29	545	14	518	5.3e-70	236
Rv3799c	AccD4	GCA_000767255.1_01707	GCA_000767255.1	Corynebacterium auriscanis	CIP 106629	522	0.963602	524	0.992366	32.115	520	314	10	6	503	5	507	2.4e-69	233
Rv2247	AccD6	GCA_000767255.1_01707	GCA_000767255.1	Corynebacterium auriscanis	CIP 106629	473	1.01057	524	0.933206	30.879	489	294	15	12	467	41	518	1.17e-53	190
Rv3285	AccA3	GCA_000767255.1_01708	GCA_000767255.1	Corynebacterium auriscanis	CIP 106629	600	0.621667	418	0.892344	46.917	373	195	2	12	381	3	375	5.74e-103	320
Rv3285	AccA3	GCA_000767255.1_01709	GCA_000767255.1	Corynebacterium auriscanis	CIP 106629	600	0.126667	270	0.285185	41.558	77	44	1	524	600	192	267	4.18e-06	51.6
Rv3801c	FadD32	GCA_000767255.1_01714	GCA_000767255.1	Corynebacterium auriscanis	CIP 106629	637	0.417582	550	0.581818	26.562	320	179	10	191	508	191	456	1.34e-16	85.9
Rv2244	AcpM	GCA_000767255.1_01862	GCA_000767255.1	Corynebacterium auriscanis	CIP 106629	115	0.695652	129	0.620155	37.5	80	50	0	7	86	47	126	8.22e-13	62.4
Rv3285	AccA3	GCA_000767255.1_01894	GCA_000767255.1	Corynebacterium auriscanis	CIP 106629	600	0.611667	370	1	48.108	370	185	4	235	600	3	369	1.73e-99	309
Rv3285	AccA3	GCA_000767255.1_01895	GCA_000767255.1	Corynebacterium auriscanis	CIP 106629	600	0.201667	128	0.945312	60.331	121	48	0	108	228	4	124	4.52e-42	150
Rv3285	AccA3	GCA_000767255.1_01896	GCA_000767255.1	Corynebacterium auriscanis	CIP 106629	600	0.138333	106	0.783019	54.217	83	38	0	12	94	9	91	2.35e-22	94.7
Rv1483	FabG1	GCA_000767255.1_01940	GCA_000767255.1	Corynebacterium auriscanis	CIP 106629	247	1.02429	457	0.553611	33.202	253	160	3	3	246	204	456	5.78e-32	124
Rv2509	Cmr	GCA_000767255.1_01940	GCA_000767255.1	Corynebacterium auriscanis	CIP 106629	268	0.701493	457	0.426696	33.333	195	117	5	6	194	213	400	5.62e-08	55.8
Rv2509	Cmr	GCA_000767685.1_00134	GCA_000767685.1	Corynebacterium ulcerans	FRC11	268	0.649254	233	0.802575	31.016	187	112	4	12	194	5	178	3.21e-10	61.2
Rv1483	FabG1	GCA_000767685.1_00195	GCA_000767685.1	Corynebacterium ulcerans	FRC11	247	0.947368	249	0.939759	35.043	234	143	4	19	243	12	245	5.47e-37	132
Rv3801c	FadD32	GCA_000767685.1_00302	GCA_000767685.1	Corynebacterium ulcerans	FRC11	637	0.726845	568	0.929577	23.295	528	297	22	66	550	58	520	1.71e-15	82.8
Rv3285	AccA3	GCA_000767685.1_00529	GCA_000767685.1	Corynebacterium ulcerans	FRC11	600	0.748333	1141	0.394391	43.111	450	248	4	12	454	16	464	8.55e-94	314
Rv3285	AccA3	GCA_000767685.1_00532	GCA_000767685.1	Corynebacterium ulcerans	FRC11	600	0.975	591	1.00169	73.986	592	145	2	11	600	7	591	0	869	AccA3
CgAccE	AccE5	GCA_000767685.1_00540	GCA_000767685.1	Corynebacterium ulcerans	FRC11	82	0.865854	82	0.841463	49.296	71	34	1	12	82	14	82	8.57e-20	77.8	AccE5
Rv3280	AccD5	GCA_000767685.1_00541	GCA_000767685.1	Corynebacterium ulcerans	FRC11	548	0.965328	543	0.974217	73.535	529	139	1	21	548	15	543	0	804	AccD5
Rv3799c	AccD4	GCA_000767685.1_00541	GCA_000767685.1	Corynebacterium ulcerans	FRC11	522	1.01533	543	0.977901	46.704	531	268	5	6	522	14	543	2.96e-157	461
Rv2247	AccD6	GCA_000767685.1_00541	GCA_000767685.1	Corynebacterium ulcerans	FRC11	473	0.957717	543	0.839779	41.667	456	240	7	41	473	91	543	4.17e-112	343
Rv3280	AccD5	GCA_000767685.1_00542	GCA_000767685.1	Corynebacterium ulcerans	FRC11	548	0.965328	543	0.974217	64.65	529	186	1	21	548	15	543	0	719	Copy-2 AccD5
Rv3799c	AccD4	GCA_000767685.1_00542	GCA_000767685.1	Corynebacterium ulcerans	FRC11	522	1.01149	543	0.974217	46.125	529	270	5	8	522	16	543	8e-152	447
Rv2247	AccD6	GCA_000767685.1_00542	GCA_000767685.1	Corynebacterium ulcerans	FRC11	473	0.957717	543	0.839779	41.228	456	242	7	41	473	91	543	5.04e-110	338
Rv3280	AccD5	GCA_000767685.1_00621	GCA_000767685.1	Corynebacterium ulcerans	FRC11	548	0.936131	518	1.01544	50.951	526	244	5	24	548	6	518	5.69e-175	506	Copy-3 AccD5
Rv3799c	AccD4	GCA_000767685.1_00621	GCA_000767685.1	Corynebacterium ulcerans	FRC11	522	0.98659	518	1.01158	46.947	524	263	8	5	522	4	518	2.3e-153	450
Rv2247	AccD6	GCA_000767685.1_00621	GCA_000767685.1	Corynebacterium ulcerans	FRC11	473	0.902748	518	0.830116	39.767	430	251	3	41	465	79	505	5.63e-106	327
Rv3285	AccA3	GCA_000767685.1_00623	GCA_000767685.1	Corynebacterium ulcerans	FRC11	600	0.163333	120	0.816667	37.755	98	50	1	513	599	22	119	1.29e-10	61.6
Rv3280	AccD5	GCA_000767685.1_00660	GCA_000767685.1	Corynebacterium ulcerans	FRC11	548	0.817518	501	0.962076	21.577	482	323	14	56	516	3	450	4.78e-15	80.5
Rv2247	AccD6	GCA_000767685.1_00660	GCA_000767685.1	Corynebacterium ulcerans	FRC11	473	0.947146	501	0.924152	23.542	463	311	14	37	471	43	490	7.42e-15	79.3
Rv3799c	AccD4	GCA_000767685.1_00660	GCA_000767685.1	Corynebacterium ulcerans	FRC11	522	0.844828	501	0.93014	22.318	466	314	16	77	519	50	490	1.83e-14	78.6
Rv2794c	PptT	GCA_000767685.1_01369	GCA_000767685.1	Corynebacterium ulcerans	FRC11	227	0.933921	223	0.946188	42.342	222	107	7	11	222	7	217	1.33e-42	145	PptT
Rv2509	Cmr	GCA_000767685.1_01723	GCA_000767685.1	Corynebacterium ulcerans	FRC11	268	0.992537	267	0.996255	54.135	266	122	0	1	266	1	266	1.4e-92	276	Cmr
Rv2523c	AcpS	GCA_000767685.1_01736	GCA_000767685.1	Corynebacterium ulcerans	FRC11	130	0.976923	131	0.977099	46.875	128	64	4	6	130	3	129	1.09e-24	93.6	AcpS
Rv2524c	Fas	GCA_000767685.1_01737	GCA_000767685.1	Corynebacterium ulcerans	FRC11	3069	0.984686	3032	1.02408	50.145	3105	1420	37	5	3064	3	3024	0	2799	Fas
Rv2245	KasA	GCA_000767685.1_01737	GCA_000767685.1	Corynebacterium ulcerans	FRC11	416	0.709135	3032	0.098285	27.852	298	191	6	102	378	2608	2902	1.67e-13	75.5
Rv2246	KasB	GCA_000767685.1_01737	GCA_000767685.1	Corynebacterium ulcerans	FRC11	438	0.673516	3032	0.0986148	29.431	299	187	9	122	400	2608	2902	4.78e-13	74.3
Rv3800c	PKS	GCA_000767685.1_01737	GCA_000767685.1	Corynebacterium ulcerans	FRC11	1733	0.22966	3032	0.133245	23.515	404	274	12	165	539	2546	2943	4.32e-07	58.2
Rv3799c	AccD4	GCA_000767685.1_02066	GCA_000767685.1	Corynebacterium ulcerans	FRC11	522	0.98659	515	1.00388	53.772	517	235	3	8	522	1	515	0	560	AccD4
Rv3280	AccD5	GCA_000767685.1_02066	GCA_000767685.1	Corynebacterium ulcerans	FRC11	548	0.939781	515	1.02913	49.811	530	248	7	22	548	1	515	1.56e-172	500
Rv2247	AccD6	GCA_000767685.1_02066	GCA_000767685.1	Corynebacterium ulcerans	FRC11	473	0.972516	515	0.897087	36.797	462	271	9	18	460	38	497	1.25e-93	295
Rv3800c	PKS	GCA_000767685.1_02067	GCA_000767685.1	Corynebacterium ulcerans	FRC11	1733	0.923832	1612	1.07196	44.097	1728	818	25	18	1724	11	1611	0	1308	PKS
Rv2246	KasB	GCA_000767685.1_02067	GCA_000767685.1	Corynebacterium ulcerans	FRC11	438	0.586758	1612	0.164392	30.189	265	162	6	189	438	276	532	1.16e-25	113
Rv2245	KasA	GCA_000767685.1_02067	GCA_000767685.1	Corynebacterium ulcerans	FRC11	416	0.980769	1612	0.263027	26.651	424	260	15	28	416	125	532	8.95e-24	107
Rv2524c	Fas	GCA_000767685.1_02067	GCA_000767685.1	Corynebacterium ulcerans	FRC11	3069	0.0938416	1612	0.19665	26.183	317	196	12	2693	3000	256	543	3.66e-10	69.3
Rv3801c	FadD32	GCA_000767685.1_02068	GCA_000767685.1	Corynebacterium ulcerans	FRC11	637	0.897959	615	0.965854	41.582	594	310	5	42	620	43	614	4.56e-154	459	FadD32
Rv3799c	AccD4	GCA_000805675.1_00072	GCA_000805675.1	Corynebacterium minutissimum	ATCC 23348	522	0.98659	515	1.00388	52.805	517	240	4	8	522	1	515	0	565	AccD4
Rv3280	AccD5	GCA_000805675.1_00072	GCA_000805675.1	Corynebacterium minutissimum	ATCC 23348	548	0.939781	515	1.02718	48.96	529	254	7	22	548	1	515	2.24e-168	489
Rv2247	AccD6	GCA_000805675.1_00072	GCA_000805675.1	Corynebacterium minutissimum	ATCC 23348	473	0.92389	515	0.856311	37.415	441	263	7	41	472	71	507	4.24e-94	296
Rv3800c	PKS	GCA_000805675.1_00073	GCA_000805675.1	Corynebacterium minutissimum	ATCC 23348	1733	0.610502	1607	0.695706	41.055	1118	572	24	625	1715	540	1597	0	715	PKS
Rv3800c	PKS	GCA_000805675.1_00073	GCA_000805675.1	Corynebacterium minutissimum	ATCC 23348	1733	0.300058	1607	0.326073	54.198	524	236	4	18	541	1	520	9.35e-174	571	PKS
Rv2246	KasB	GCA_000805675.1_00073	GCA_000805675.1	Corynebacterium minutissimum	ATCC 23348	438	0.96347	1607	0.275669	28.442	443	258	17	34	438	100	521	1.73e-26	115
Rv2245	KasA	GCA_000805675.1_00073	GCA_000805675.1	Corynebacterium minutissimum	ATCC 23348	416	0.721154	1607	0.194773	31.31	313	180	11	126	416	222	521	9.02e-24	107
Rv2524c	Fas	GCA_000805675.1_00073	GCA_000805675.1	Corynebacterium minutissimum	ATCC 23348	3069	0.0658195	1607	0.137523	31.222	221	132	6	2719	2938	266	467	7.87e-14	81.3
Rv3801c	FadD32	GCA_000805675.1_00074	GCA_000805675.1	Corynebacterium minutissimum	ATCC 23348	637	0.952904	619	1.01616	40.859	629	326	9	15	619	11	617	4.24e-151	452	FadD32
Rv2509	Cmr	GCA_000805675.1_00337	GCA_000805675.1	Corynebacterium minutissimum	ATCC 23348	268	0.652985	238	0.789916	32.447	188	108	5	12	193	8	182	5.5e-10	60.8
Rv2509	Cmr	GCA_000805675.1_00351	GCA_000805675.1	Corynebacterium minutissimum	ATCC 23348	268	0.876866	252	1.00794	27.165	254	153	9	13	253	12	246	3.17e-07	52.8
Rv2524c	Fas	GCA_000805675.1_00546	GCA_000805675.1	Corynebacterium minutissimum	ATCC 23348	3069	0.960573	2963	1.03814	44.343	3076	1541	48	35	3067	13	2960	0	2220	Copy-2 Fas
Rv3800c	PKS	GCA_000805675.1_00546	GCA_000805675.1	Corynebacterium minutissimum	ATCC 23348	1733	0.156376	2963	0.0924738	27.372	274	175	7	286	538	2607	2877	1.19e-09	66.6
Rv2246	KasB	GCA_000805675.1_00546	GCA_000805675.1	Corynebacterium minutissimum	ATCC 23348	438	0.748858	2963	0.113061	26.567	335	207	10	133	435	2551	2878	5.11e-08	58.5
Rv2245	KasA	GCA_000805675.1_00546	GCA_000805675.1	Corynebacterium minutissimum	ATCC 23348	416	0.711538	2963	0.100911	26.421	299	196	6	103	380	2541	2836	8.48e-07	54.3
Rv3801c	FadD32	GCA_000805675.1_00548	GCA_000805675.1	Corynebacterium minutissimum	ATCC 23348	637	0.67033	577	0.845754	22.336	488	277	15	62	508	60	486	8.23e-15	80.5
Rv3285	AccA3	GCA_000805675.1_00797	GCA_000805675.1	Corynebacterium minutissimum	ATCC 23348	600	0.725	1143	0.381452	43.807	436	239	3	12	442	9	443	4.55e-100	331
Rv3285	AccA3	GCA_000805675.1_00800	GCA_000805675.1	Corynebacterium minutissimum	ATCC 23348	600	0.973333	590	1.00339	70.946	592	162	2	11	600	7	590	0	764	AccA3
CgAccE	AccE5	GCA_000805675.1_00806	GCA_000805675.1	Corynebacterium minutissimum	ATCC 23348	82	0.817073	64	0.9375	40.299	67	33	2	16	82	5	64	6.79e-08	47	AccE5
Rv3280	AccD5	GCA_000805675.1_00807	GCA_000805675.1	Corynebacterium minutissimum	ATCC 23348	548	0.804745	443	1.19187	40.152	528	229	13	21	548	3	443	5.34e-109	335	Copy-2 AccD5
Rv3799c	AccD4	GCA_000805675.1_00807	GCA_000805675.1	Corynebacterium minutissimum	ATCC 23348	522	0.83908	443	1.18284	32.443	524	257	17	8	520	4	441	6.15e-64	217
Rv2247	AccD6	GCA_000805675.1_00807	GCA_000805675.1	Corynebacterium minutissimum	ATCC 23348	473	0.792812	443	0.990971	28.474	439	244	14	41	473	69	443	1.94e-30	125
Rv3280	AccD5	GCA_000805675.1_00808	GCA_000805675.1	Corynebacterium minutissimum	ATCC 23348	548	0.974453	558	0.96595	65.306	539	181	3	11	548	25	558	0	721	AccD5
Rv3799c	AccD4	GCA_000805675.1_00808	GCA_000805675.1	Corynebacterium minutissimum	ATCC 23348	522	0.998084	558	0.937276	48.375	523	258	6	10	522	38	558	1.66e-157	462
Rv2247	AccD6	GCA_000805675.1_00808	GCA_000805675.1	Corynebacterium minutissimum	ATCC 23348	473	0.947146	558	0.808244	40.355	451	248	6	41	473	111	558	5.04e-107	331
Rv3285	AccA3	GCA_000805675.1_00842	GCA_000805675.1	Corynebacterium minutissimum	ATCC 23348	600	0.983333	591	1.01354	50.417	599	278	5	12	600	2	591	0	577	Copy-2 AccA3
Rv2794c	PptT	GCA_000805675.1_01768	GCA_000805675.1	Corynebacterium minutissimum	ATCC 23348	227	0.837004	224	0.8125	41.667	192	100	4	35	224	33	214	1.46e-40	140	PptT
Rv2244	AcpM	GCA_000805675.1_01990	GCA_000805675.1	Corynebacterium minutissimum	ATCC 23348	115	0.573913	100	0.68	33.824	68	43	1	12	79	33	98	4.87e-06	44.3
Rv2509	Cmr	GCA_000805675.1_02213	GCA_000805675.1	Corynebacterium minutissimum	ATCC 23348	268	0.981343	270	0.974074	47.529	263	138	0	3	265	7	269	1.71e-77	238	Cmr
Rv1483	FabG1	GCA_000805675.1_02249	GCA_000805675.1	Corynebacterium minutissimum	ATCC 23348	247	0.987854	442	0.554299	31.837	245	156	4	12	246	198	441	3.19e-22	97.1
Rv2523c	AcpS	GCA_000805675.1_02347	GCA_000805675.1	Corynebacterium minutissimum	ATCC 23348	130	1.02308	159	0.836478	44.361	133	65	3	4	127	22	154	1.19e-25	97.1	AcpS
Rv2524c	Fas	GCA_000805675.1_02351	GCA_000805675.1	Corynebacterium minutissimum	ATCC 23348	3069	0.961877	2975	1.0521	47.572	3130	1365	60	33	3064	15	2966	0	2467	Fas
Rv2246	KasB	GCA_000805675.1_02351	GCA_000805675.1	Corynebacterium minutissimum	ATCC 23348	438	0.881279	2975	0.132437	28.426	394	235	13	80	434	2498	2883	1.17e-17	89
Rv3800c	PKS	GCA_000805675.1_02351	GCA_000805675.1	Corynebacterium minutissimum	ATCC 23348	1733	0.22966	2975	0.136807	26.536	407	258	13	165	539	2487	2884	3.33e-14	81.6
Rv2245	KasA	GCA_000805675.1_02351	GCA_000805675.1	Corynebacterium minutissimum	ATCC 23348	416	0.711538	2975	0.100504	27.425	299	193	7	103	380	2550	2845	2.98e-14	77.8
Rv2509	Cmr	GCA_000819445.1_00128	GCA_000819445.1	Corynebacterium humireducens	DSM 45392	268	0.664179	238	0.777311	30.27	185	120	4	12	194	7	184	4.01e-07	52.4
Rv3801c	FadD32	GCA_000819445.1_00290	GCA_000819445.1	Corynebacterium humireducens	DSM 45392	637	0.66248	568	0.850352	24.431	483	264	18	66	508	58	479	7.2e-18	90.1
Rv3285	AccA3	GCA_000819445.1_00520	GCA_000819445.1	Corynebacterium humireducens	DSM 45392	600	0.776667	1137	0.418646	41.807	476	262	5	5	475	2	467	1.02e-104	343
Rv3285	AccA3	GCA_000819445.1_00521	GCA_000819445.1	Corynebacterium humireducens	DSM 45392	600	0.973333	596	0.991611	74.112	591	145	2	11	600	13	596	0	859	AccA3
Rv1483	FabG1	GCA_000819445.1_00534	GCA_000819445.1	Corynebacterium humireducens	DSM 45392	247	0.991903	264	0.943182	30.924	249	146	9	19	245	17	261	1.59e-18	84.3
CgAccE	AccE5	GCA_000819445.1_00540	GCA_000819445.1	Corynebacterium humireducens	DSM 45392	82	0.902439	72	0.972222	41.892	74	39	1	9	82	3	72	2.34e-14	63.9	AccE5
Rv3280	AccD5	GCA_000819445.1_00541	GCA_000819445.1	Corynebacterium humireducens	DSM 45392	548	0.934307	513	1.04094	55.805	534	213	5	16	548	2	513	0	585	Copy-2 AccD5
Rv3799c	AccD4	GCA_000819445.1_00541	GCA_000819445.1	Corynebacterium humireducens	DSM 45392	522	0.982759	513	1.02924	41.667	528	287	4	1	522	1	513	3.23e-132	396
Rv2247	AccD6	GCA_000819445.1_00541	GCA_000819445.1	Corynebacterium humireducens	DSM 45392	473	0.911205	513	0.875244	40.535	449	233	8	41	473	83	513	1.24e-92	292
Rv3280	AccD5	GCA_000819445.1_00542	GCA_000819445.1	Corynebacterium humireducens	DSM 45392	548	0.965328	543	0.974217	65.784	529	180	1	21	548	15	543	0	735	AccD5
Rv3799c	AccD4	GCA_000819445.1_00542	GCA_000819445.1	Corynebacterium humireducens	DSM 45392	522	1.00766	543	0.970534	44.972	527	275	5	10	522	18	543	4.97e-148	437
Rv2247	AccD6	GCA_000819445.1_00542	GCA_000819445.1	Corynebacterium humireducens	DSM 45392	473	0.957717	543	0.839779	40.57	456	245	7	41	473	91	543	2.2e-110	339
Rv3280	AccD5	GCA_000819445.1_00778	GCA_000819445.1	Corynebacterium humireducens	DSM 45392	548	0.868613	524	0.946565	32.661	496	302	12	45	528	31	506	4.49e-70	236	Copy-3 AccD5
Rv3799c	AccD4	GCA_000819445.1_00778	GCA_000819445.1	Corynebacterium humireducens	DSM 45392	522	0.961686	524	0.986641	33.269	517	310	10	1	497	1	502	1.32e-68	231
Rv2247	AccD6	GCA_000819445.1_00778	GCA_000819445.1	Corynebacterium humireducens	DSM 45392	473	0.987315	524	0.923664	30.372	484	295	11	3	461	43	509	1.79e-54	192
Rv3285	AccA3	GCA_000819445.1_00779	GCA_000819445.1	Corynebacterium humireducens	DSM 45392	600	0.721667	679	0.637703	49.885	433	214	2	12	441	6	438	5.28e-129	396
Rv3801c	FadD32	GCA_000819445.1_00783	GCA_000819445.1	Corynebacterium humireducens	DSM 45392	637	0.420722	567	0.594356	26.409	337	160	12	191	508	209	476	6.46e-18	90.1
Rv2794c	PptT	GCA_000819445.1_01659	GCA_000819445.1	Corynebacterium humireducens	DSM 45392	227	0.872247	218	0.862385	44	200	98	5	30	227	30	217	2.47e-45	152	PptT
Rv2244	AcpM	GCA_000819445.1_01923	GCA_000819445.1	Corynebacterium humireducens	DSM 45392	115	0.573913	77	0.87013	43.284	67	37	1	12	78	7	72	5.08e-11	56.6
Rv1483	FabG1	GCA_000819445.1_02108	GCA_000819445.1	Corynebacterium humireducens	DSM 45392	247	0.748988	256	0.722656	39.459	185	111	1	59	242	56	240	8.8e-35	127
Rv2509	Cmr	GCA_000819445.1_02128	GCA_000819445.1	Corynebacterium humireducens	DSM 45392	268	0.682836	239	0.782427	31.016	187	124	5	9	194	3	185	2.45e-09	58.9
Rv2509	Cmr	GCA_000819445.1_02147	GCA_000819445.1	Corynebacterium humireducens	DSM 45392	268	0.992537	267	0.996255	53.008	266	125	0	1	266	1	266	8.53e-90	269	Cmr
Rv1483	FabG1	GCA_000819445.1_02152	GCA_000819445.1	Corynebacterium humireducens	DSM 45392	247	1.0081	279	0.892473	29.719	249	158	5	12	243	28	276	1.47e-19	87.4
Rv1483	FabG1	GCA_000819445.1_02153	GCA_000819445.1	Corynebacterium humireducens	DSM 45392	247	0.975709	293	0.836177	28.571	245	153	6	16	242	49	289	3.04e-20	89.7
Rv2523c	AcpS	GCA_000819445.1_02169	GCA_000819445.1	Corynebacterium humireducens	DSM 45392	130	1.00769	141	0.93617	45.455	132	65	3	2	127	3	133	6.19e-28	102	AcpS
Rv2524c	Fas	GCA_000819445.1_02170	GCA_000819445.1	Corynebacterium humireducens	DSM 45392	3069	0.983382	3028	1.02741	51.013	3111	1368	40	17	3064	2	3019	0	2816	Fas
Rv2246	KasB	GCA_000819445.1_02170	GCA_000819445.1	Corynebacterium humireducens	DSM 45392	438	0.865297	3028	0.128137	27.32	388	244	12	42	400	2519	2897	2.13e-15	81.6
Rv2245	KasA	GCA_000819445.1_02170	GCA_000819445.1	Corynebacterium humireducens	DSM 45392	416	0.709135	3028	0.0980845	26.936	297	195	7	102	378	2603	2897	1.44e-13	75.9
Rv3800c	PKS	GCA_000819445.1_02170	GCA_000819445.1	Corynebacterium humireducens	DSM 45392	1733	0.270052	3028	0.15786	25.523	478	316	15	165	612	2541	3008	1.19e-09	66.6
Rv3799c	AccD4	GCA_000819445.1_02489	GCA_000819445.1	Corynebacterium humireducens	DSM 45392	522	0.977011	521	0.982726	54.102	512	232	3	12	522	12	521	0	559	AccD4
Rv3280	AccD5	GCA_000819445.1_02489	GCA_000819445.1	Corynebacterium humireducens	DSM 45392	548	0.930657	521	1.00576	51.718	524	238	6	26	548	12	521	6.95e-177	511
Rv2247	AccD6	GCA_000819445.1_02489	GCA_000819445.1	Corynebacterium humireducens	DSM 45392	473	0.900634	521	0.821497	38.551	428	253	5	41	460	78	503	2.44e-95	300
Rv3800c	PKS	GCA_000819445.1_02490	GCA_000819445.1	Corynebacterium humireducens	DSM 45392	1733	0.931333	1621	1.06416	45.797	1725	807	27	16	1723	8	1621	0	1357	PKS
Rv2245	KasA	GCA_000819445.1_02490	GCA_000819445.1	Corynebacterium humireducens	DSM 45392	416	0.980769	1621	0.260333	28.436	422	255	13	28	416	129	536	1.67e-27	118
Rv2246	KasB	GCA_000819445.1_02490	GCA_000819445.1	Corynebacterium humireducens	DSM 45392	438	0.96347	1621	0.27082	28.246	439	264	17	34	438	115	536	3.09e-26	114
Rv2524c	Fas	GCA_000819445.1_02490	GCA_000819445.1	Corynebacterium humireducens	DSM 45392	3069	0.0762463	1621	0.160395	30.769	260	144	9	2693	2942	260	493	2.81e-13	79.3
Rv3801c	FadD32	GCA_000819445.1_02491	GCA_000819445.1	Corynebacterium humireducens	DSM 45392	637	0.905808	622	0.954984	43.771	594	302	6	41	619	42	618	1.37e-160	476	FadD32
Rv2509	Cmr	GCA_000833575.1_00079	GCA_000833575.1	Corynebacterium singulare	IBS B52218	268	0.634328	233	0.7897	33.152	184	107	6	12	193	8	177	1.43e-11	65.1
Rv2524c	Fas	GCA_000833575.1_00322	GCA_000833575.1	Corynebacterium singulare	IBS B52218	3069	0.0635386	211	0.92891	44.388	196	102	4	2878	3067	14	208	4.3e-38	145
Rv2524c	Fas	GCA_000833575.1_00328	GCA_000833575.1	Corynebacterium singulare	IBS B52218	3069	0.971	3000	1.02933	43.944	3088	1563	46	35	3062	13	2992	0	2244	Copy-2 Fas
Rv3800c	PKS	GCA_000833575.1_00328	GCA_000833575.1	Corynebacterium singulare	IBS B52218	1733	0.156376	3000	0.091	28.205	273	174	7	286	538	2631	2901	5.27e-11	71.2
Rv2246	KasB	GCA_000833575.1_00328	GCA_000833575.1	Corynebacterium singulare	IBS B52218	438	0.652968	3000	0.0966667	26.897	290	188	9	133	402	2575	2860	5.28e-07	55.1
Rv2245	KasA	GCA_000833575.1_00328	GCA_000833575.1	Corynebacterium singulare	IBS B52218	416	0.711538	3000	0.0996667	26.087	299	197	7	103	380	2565	2860	8.19e-07	54.3
Rv3801c	FadD32	GCA_000833575.1_00330	GCA_000833575.1	Corynebacterium singulare	IBS B52218	637	0.67033	579	0.841105	21.561	487	282	15	62	508	60	486	1.91e-12	73.2
Rv3285	AccA3	GCA_000833575.1_00607	GCA_000833575.1	Corynebacterium singulare	IBS B52218	600	0.725	1143	0.381452	43.807	436	239	3	12	442	9	443	5.77e-101	333
Rv3285	AccA3	GCA_000833575.1_00610	GCA_000833575.1	Corynebacterium singulare	IBS B52218	600	0.971667	590	1.00169	71.912	591	156	2	12	600	8	590	0	795	AccA3
CgAccE	AccE5	GCA_000833575.1_00616	GCA_000833575.1	Corynebacterium singulare	IBS B52218	82	0.817073	64	0.9375	39.706	68	32	3	16	82	5	64	6.5e-08	47	AccE5
Rv3280	AccD5	GCA_000833575.1_00617	GCA_000833575.1	Corynebacterium singulare	IBS B52218	548	0.804745	443	1.19187	40.152	528	229	13	21	548	3	443	1.72e-106	328	Copy-2 AccD5
Rv3799c	AccD4	GCA_000833575.1_00617	GCA_000833575.1	Corynebacterium singulare	IBS B52218	522	0.83908	443	1.18284	33.206	524	253	17	8	520	4	441	1.31e-65	221
Rv2247	AccD6	GCA_000833575.1_00617	GCA_000833575.1	Corynebacterium singulare	IBS B52218	473	0.792812	443	0.990971	28.702	439	243	14	41	473	69	443	2.81e-30	124
Rv3280	AccD5	GCA_000833575.1_00618	GCA_000833575.1	Corynebacterium singulare	IBS B52218	548	0.974453	537	1.00372	64.564	539	185	3	11	548	4	537	0	712	AccD5
Rv3799c	AccD4	GCA_000833575.1_00618	GCA_000833575.1	Corynebacterium singulare	IBS B52218	522	0.998084	537	0.973929	47.419	523	263	6	10	522	17	537	4.23e-155	455
Rv2247	AccD6	GCA_000833575.1_00618	GCA_000833575.1	Corynebacterium singulare	IBS B52218	473	0.947146	537	0.836127	40.535	449	250	6	41	473	90	537	1.53e-106	329
Rv3285	AccA3	GCA_000833575.1_00648	GCA_000833575.1	Corynebacterium singulare	IBS B52218	600	0.961667	578	1.02422	50.676	592	274	5	12	600	2	578	0	579	Copy-2 AccA3
Rv2794c	PptT	GCA_000833575.1_01666	GCA_000833575.1	Corynebacterium singulare	IBS B52218	227	0.837004	224	0.8125	41.146	192	101	4	35	224	33	214	3.52e-40	139	PptT
Rv2244	AcpM	GCA_000833575.1_01928	GCA_000833575.1	Corynebacterium singulare	IBS B52218	115	0.573913	100	0.68	30.882	68	45	1	12	79	33	98	1.1e-06	45.8
Rv1483	FabG1	GCA_000833575.1_02094	GCA_000833575.1	Corynebacterium singulare	IBS B52218	247	0.740891	256	0.726562	33.871	186	116	3	61	242	58	240	2.08e-26	105
Rv2509	Cmr	GCA_000833575.1_02137	GCA_000833575.1	Corynebacterium singulare	IBS B52218	268	0.981343	270	0.974074	47.529	263	138	0	3	265	7	269	1.03e-75	233	Cmr
Rv2523c	AcpS	GCA_000833575.1_02150	GCA_000833575.1	Corynebacterium singulare	IBS B52218	130	1.04615	144	0.944444	44.853	136	66	3	1	127	3	138	2.19e-29	105	AcpS
Rv2524c	Fas	GCA_000833575.1_02154	GCA_000833575.1	Corynebacterium singulare	IBS B52218	3069	0.956663	2967	1.04382	47.465	3097	1402	63	32	3064	17	2952	0	2471	Fas
Rv3800c	PKS	GCA_000833575.1_02154	GCA_000833575.1	Corynebacterium singulare	IBS B52218	1733	0.22966	2967	0.136164	27.475	404	258	13	165	539	2473	2870	6.55e-17	90.5
Rv2246	KasB	GCA_000833575.1_02154	GCA_000833575.1	Corynebacterium singulare	IBS B52218	438	0.883562	2967	0.133131	28.608	395	235	13	80	435	2484	2870	8.24e-18	89.4
Rv2245	KasA	GCA_000833575.1_02154	GCA_000833575.1	Corynebacterium singulare	IBS B52218	416	0.711538	2967	0.101112	29	300	187	7	103	380	2536	2831	3.01e-16	84.3
Rv1483	FabG1	GCA_000833575.1_02245	GCA_000833575.1	Corynebacterium singulare	IBS B52218	247	0.987854	441	0.555556	32.245	245	155	4	12	246	197	440	1.13e-24	103
Rv3799c	AccD4	GCA_000833575.1_02469	GCA_000833575.1	Corynebacterium singulare	IBS B52218	522	0.98659	515	1.00388	52.805	517	240	4	8	522	1	515	0	564	AccD4
Rv3280	AccD5	GCA_000833575.1_02469	GCA_000833575.1	Corynebacterium singulare	IBS B52218	548	0.939781	515	1.02718	48.96	529	254	7	22	548	1	515	3.69e-168	489
Rv2247	AccD6	GCA_000833575.1_02469	GCA_000833575.1	Corynebacterium singulare	IBS B52218	473	0.92389	515	0.856311	37.415	441	263	7	41	472	71	507	4.15e-94	296
Rv3800c	PKS	GCA_000833575.1_02470	GCA_000833575.1	Corynebacterium singulare	IBS B52218	1733	0.620312	1624	0.692118	41.192	1124	579	25	625	1715	540	1614	0	709	PKS
Rv3800c	PKS	GCA_000833575.1_02470	GCA_000833575.1	Corynebacterium singulare	IBS B52218	1733	0.300058	1624	0.323276	54.286	525	234	4	18	541	1	520	2.86e-173	570	PKS
Rv2246	KasB	GCA_000833575.1_02470	GCA_000833575.1	Corynebacterium singulare	IBS B52218	438	1.01598	1624	0.28633	27.312	465	284	13	8	438	77	521	6.26e-25	110
Rv2245	KasA	GCA_000833575.1_02470	GCA_000833575.1	Corynebacterium singulare	IBS B52218	416	0.721154	1624	0.191502	30.225	311	186	9	126	416	222	521	1.71e-22	103
Rv2524c	Fas	GCA_000833575.1_02470	GCA_000833575.1	Corynebacterium singulare	IBS B52218	3069	0.0684262	1624	0.14101	31.004	229	138	6	2711	2938	258	467	1.27e-13	80.5
Rv3801c	FadD32	GCA_000833575.1_02471	GCA_000833575.1	Corynebacterium singulare	IBS B52218	637	0.902669	619	0.964459	41.374	597	309	7	42	619	43	617	6.4e-152	454	FadD32
Rv3285	AccA3	GCA_000835165.1_00109	GCA_000835165.1	Corynebacterium marinum	DSM 44953	600	0.75	1154	0.394281	43.516	455	242	7	12	456	2	451	3.27e-95	318
Rv1483	FabG1	GCA_000835165.1_00114	GCA_000835165.1	Corynebacterium marinum	DSM 44953	247	0.983806	250	0.992	28.629	248	155	3	13	243	5	247	3.2e-21	91.7
Rv2524c	Fas	GCA_000835165.1_00290	GCA_000835165.1	Corynebacterium marinum	DSM 44953	3069	0.972955	3001	1.03332	44.341	3101	1543	50	35	3067	13	2998	0	2269	Copy-2 Fas
Rv3800c	PKS	GCA_000835165.1_00290	GCA_000835165.1	Corynebacterium marinum	DSM 44953	1733	0.155222	3001	0.0903032	28.413	271	174	6	286	538	2649	2917	6.26e-15	84
Rv2246	KasB	GCA_000835165.1_00290	GCA_000835165.1	Corynebacterium marinum	DSM 44953	438	0.591324	3001	0.0866378	27.692	260	168	7	162	402	2620	2878	1.25e-11	70.1
Rv2245	KasA	GCA_000835165.1_00290	GCA_000835165.1	Corynebacterium marinum	DSM 44953	416	0.622596	3001	0.0866378	26.154	260	170	5	142	380	2620	2878	4.38e-09	61.6
Rv3801c	FadD32	GCA_000835165.1_00294	GCA_000835165.1	Corynebacterium marinum	DSM 44953	637	0.66248	568	0.862676	25.102	490	252	19	66	508	58	479	7.21e-17	87
Rv3285	AccA3	GCA_000835165.1_00507	GCA_000835165.1	Corynebacterium marinum	DSM 44953	600	0.776667	1137	0.418646	42.857	476	257	5	5	475	2	467	1.23e-107	351
Rv3285	AccA3	GCA_000835165.1_00509	GCA_000835165.1	Corynebacterium marinum	DSM 44953	600	0.973333	590	1.00169	72.25	591	156	2	11	600	7	590	0	848	AccA3
CgAccE	AccE5	GCA_000835165.1_00516	GCA_000835165.1	Corynebacterium marinum	DSM 44953	82	0.841463	70	0.928571	42.029	69	36	1	14	82	6	70	2.87e-14	63.5	AccE5
Rv3280	AccD5	GCA_000835165.1_00517	GCA_000835165.1	Corynebacterium marinum	DSM 44953	548	0.934307	513	1.04094	54.869	534	218	4	16	548	2	513	0	587	Copy-2 AccD5
Rv3799c	AccD4	GCA_000835165.1_00517	GCA_000835165.1	Corynebacterium marinum	DSM 44953	522	0.982759	513	1.02924	41.667	528	287	6	1	522	1	513	2.22e-134	401
Rv2247	AccD6	GCA_000835165.1_00517	GCA_000835165.1	Corynebacterium marinum	DSM 44953	473	0.911205	513	0.875244	38.085	449	244	7	41	473	83	513	5.84e-89	283
Rv3280	AccD5	GCA_000835165.1_00518	GCA_000835165.1	Corynebacterium marinum	DSM 44953	548	0.965328	543	0.974217	65.784	529	180	1	21	548	15	543	0	736	AccD5
Rv3799c	AccD4	GCA_000835165.1_00518	GCA_000835165.1	Corynebacterium marinum	DSM 44953	522	1.00766	543	0.970534	45.351	527	273	5	10	522	18	543	6.49e-150	442
Rv2247	AccD6	GCA_000835165.1_00518	GCA_000835165.1	Corynebacterium marinum	DSM 44953	473	0.957717	543	0.839779	40.57	456	245	7	41	473	91	543	4.66e-111	341
Rv1483	FabG1	GCA_000835165.1_00747	GCA_000835165.1	Corynebacterium marinum	DSM 44953	247	1.00405	255	0.972549	29.435	248	160	5	10	242	4	251	1.24e-19	87.4
Rv3285	AccA3	GCA_000835165.1_00939	GCA_000835165.1	Corynebacterium marinum	DSM 44953	600	0.968333	581	1.01893	53.885	592	262	5	9	600	1	581	0	588	Copy-2 AccA3
Rv2794c	PptT	GCA_000835165.1_01525	GCA_000835165.1	Corynebacterium marinum	DSM 44953	227	0.872247	218	0.862385	44.5	200	97	5	30	227	30	217	1.53e-46	155	PptT
Rv2244	AcpM	GCA_000835165.1_01767	GCA_000835165.1	Corynebacterium marinum	DSM 44953	115	0.652174	80	0.9625	44.156	77	41	2	12	88	6	80	1.7e-13	63.2
Rv2509	Cmr	GCA_000835165.1_01973	GCA_000835165.1	Corynebacterium marinum	DSM 44953	268	0.682836	244	0.762295	32.796	186	122	3	9	194	4	186	2.11e-12	67.8
Rv2509	Cmr	GCA_000835165.1_01995	GCA_000835165.1	Corynebacterium marinum	DSM 44953	268	0.992537	267	0.996255	51.88	266	128	0	1	266	1	266	7.06e-88	264	Cmr
Rv1483	FabG1	GCA_000835165.1_01995	GCA_000835165.1	Corynebacterium marinum	DSM 44953	247	0.720648	267	0.674157	29.444	180	113	3	19	186	13	190	4.08e-14	72.4
Rv1483	FabG1	GCA_000835165.1_02018	GCA_000835165.1	Corynebacterium marinum	DSM 44953	247	1.01215	258	0.968992	27.6	250	164	5	11	243	6	255	6.06e-16	77.4
Rv1483	FabG1	GCA_000835165.1_02019	GCA_000835165.1	Corynebacterium marinum	DSM 44953	247	0.975709	294	0.829932	26.23	244	160	5	16	242	50	290	2.21e-17	82
Rv2523c	AcpS	GCA_000835165.1_02041	GCA_000835165.1	Corynebacterium marinum	DSM 44953	130	0.976923	136	0.941176	42.188	128	67	3	6	127	7	133	3.43e-26	97.4	AcpS
Rv2524c	Fas	GCA_000835165.1_02042	GCA_000835165.1	Corynebacterium marinum	DSM 44953	3069	0.985663	3036	1.02174	50.935	3102	1391	40	17	3064	2	3026	0	2776	Fas
Rv2246	KasB	GCA_000835165.1_02042	GCA_000835165.1	Corynebacterium marinum	DSM 44953	438	0.755708	3036	0.111989	28.529	340	203	10	127	435	2615	2945	1.55e-15	82.4
Rv3800c	PKS	GCA_000835165.1_02042	GCA_000835165.1	Corynebacterium marinum	DSM 44953	1733	0.22966	3036	0.134717	25.672	409	259	14	165	539	2548	2945	2.95e-12	75.5
Rv2245	KasA	GCA_000835165.1_02042	GCA_000835165.1	Corynebacterium marinum	DSM 44953	416	0.786058	3036	0.110013	26.946	334	206	9	103	405	2611	2937	3.48e-13	74.7
Rv3799c	AccD4	GCA_000835165.1_02331	GCA_000835165.1	Corynebacterium marinum	DSM 44953	522	0.980843	516	0.996124	53.307	514	237	3	10	522	5	516	0	557	AccD4
Rv3280	AccD5	GCA_000835165.1_02331	GCA_000835165.1	Corynebacterium marinum	DSM 44953	548	0.934307	516	1.01938	50.951	526	243	6	24	548	5	516	8.53e-174	503
Rv2247	AccD6	GCA_000835165.1_02331	GCA_000835165.1	Corynebacterium marinum	DSM 44953	473	0.970402	516	0.895349	38.961	462	260	6	18	460	40	498	2.66e-99	310
Rv3800c	PKS	GCA_000835165.1_02332	GCA_000835165.1	Corynebacterium marinum	DSM 44953	1733	0.929025	1618	1.06984	45.407	1731	801	24	16	1723	8	1617	0	1347	PKS
Rv2245	KasA	GCA_000835165.1_02332	GCA_000835165.1	Corynebacterium marinum	DSM 44953	416	0.978365	1618	0.260198	27.553	421	258	13	29	416	128	534	6.86e-27	116
Rv2246	KasB	GCA_000835165.1_02332	GCA_000835165.1	Corynebacterium marinum	DSM 44953	438	0.833333	1618	0.237948	29.61	385	224	16	81	438	170	534	3.55e-26	114
Rv2524c	Fas	GCA_000835165.1_02332	GCA_000835165.1	Corynebacterium marinum	DSM 44953	3069	0.0922124	1618	0.200865	27.692	325	183	12	2693	3007	258	540	2.96e-12	76.3
Rv3801c	FadD32	GCA_000835165.1_02333	GCA_000835165.1	Corynebacterium marinum	DSM 44953	637	0.904239	620	0.96129	42.785	596	304	8	41	619	42	617	1.48e-151	453	FadD32
Rv2509	Cmr	GCA_000980815.1_00090	GCA_000980815.1	Corynebacterium camporealensis	DSM 44610	268	0.645522	235	0.778723	31.694	183	114	4	12	193	7	179	1.02e-07	54.3
Rv2524c	Fas	GCA_000980815.1_00248	GCA_000980815.1	Corynebacterium camporealensis	DSM 44610	3069	0.422939	3018	0.439695	49.887	1327	607	18	1770	3067	1719	3016	0	1115	Copy-2 Fas
Rv3800c	PKS	GCA_000980815.1_00248	GCA_000980815.1	Corynebacterium camporealensis	DSM 44610	1733	0.156376	3018	0.0901259	26.838	272	179	6	286	538	2662	2932	8.88e-12	73.6
Rv2245	KasA	GCA_000980815.1_00248	GCA_000980815.1	Corynebacterium camporealensis	DSM 44610	416	0.713942	3018	0.0997349	26.578	301	195	8	103	381	2596	2892	2.07e-08	59.7
Rv2246	KasB	GCA_000980815.1_00248	GCA_000980815.1	Corynebacterium camporealensis	DSM 44610	438	0.673516	3018	0.101723	27.362	307	190	11	133	418	2606	2900	3.04e-07	55.8
Rv3801c	FadD32	GCA_000980815.1_00252	GCA_000980815.1	Corynebacterium camporealensis	DSM 44610	637	0.660911	570	0.849123	23.967	484	264	17	66	508	58	478	2.76e-15	82
Rv3285	AccA3	GCA_000980815.1_00495	GCA_000980815.1	Corynebacterium camporealensis	DSM 44610	600	0.733333	1143	0.385827	43.991	441	241	3	7	442	4	443	4.19e-102	337
Rv3285	AccA3	GCA_000980815.1_00497	GCA_000980815.1	Corynebacterium camporealensis	DSM 44610	600	0.971667	589	1.0034	71.235	591	161	2	11	600	7	589	0	825	AccA3
CgAccE	AccE5	GCA_000980815.1_00503	GCA_000980815.1	Corynebacterium camporealensis	DSM 44610	82	0.829268	74	0.959459	47.887	71	34	1	15	82	4	74	3.03e-14	63.5	AccE5
Rv3280	AccD5	GCA_000980815.1_00504	GCA_000980815.1	Corynebacterium camporealensis	DSM 44610	548	0.927007	510	1.03725	48.582	529	250	6	21	548	3	510	7.91e-172	498	Copy-2 AccD5
Rv3799c	AccD4	GCA_000980815.1_00504	GCA_000980815.1	Corynebacterium camporealensis	DSM 44610	522	0.97318	510	1.03529	36.742	528	304	8	3	520	1	508	4.98e-109	336
Rv2247	AccD6	GCA_000980815.1_00504	GCA_000980815.1	Corynebacterium camporealensis	DSM 44610	473	0.932347	510	0.907843	33.261	463	263	9	35	473	70	510	1.96e-73	242
Rv3280	AccD5	GCA_000980815.1_00506	GCA_000980815.1	Corynebacterium camporealensis	DSM 44610	548	0.956204	538	0.983271	65.217	529	178	3	21	548	15	538	0	708	AccD5
Rv3799c	AccD4	GCA_000980815.1_00506	GCA_000980815.1	Corynebacterium camporealensis	DSM 44610	522	0.998084	538	0.972119	47.036	523	265	6	10	522	18	538	6.19e-156	457
Rv2247	AccD6	GCA_000980815.1_00506	GCA_000980815.1	Corynebacterium camporealensis	DSM 44610	473	0.947146	538	0.840149	42.478	452	237	7	41	473	91	538	8.96e-113	345
Rv3285	AccA3	GCA_000980815.1_00525	GCA_000980815.1	Corynebacterium camporealensis	DSM 44610	600	0.965	581	1.02238	51.515	594	268	6	11	599	2	580	0	597	Copy-2 AccA3
Rv1483	FabG1	GCA_000980815.1_00561	GCA_000980815.1	Corynebacterium camporealensis	DSM 44610	247	0.789474	254	0.783465	35.176	199	119	3	53	245	54	248	2.61e-31	118
Rv2509	Cmr	GCA_000980815.1_00573	GCA_000980815.1	Corynebacterium camporealensis	DSM 44610	268	0.664179	236	0.813559	31.25	192	113	9	8	194	9	186	1.51e-11	65.1
Rv1483	FabG1	GCA_000980815.1_00810	GCA_000980815.1	Corynebacterium camporealensis	DSM 44610	247	0.809717	246	0.841463	31.884	207	120	6	53	245	44	243	2.98e-18	83.6
Rv2794c	PptT	GCA_000980815.1_01433	GCA_000980815.1	Corynebacterium camporealensis	DSM 44610	227	0.845815	220	0.836364	42.784	194	99	4	36	227	33	216	1.2e-43	148	PptT
Rv2244	AcpM	GCA_000980815.1_01660	GCA_000980815.1	Corynebacterium camporealensis	DSM 44610	115	0.530435	96	0.697917	40.299	67	33	2	12	77	30	90	2.79e-06	44.7
Rv2509	Cmr	GCA_000980815.1_01815	GCA_000980815.1	Corynebacterium camporealensis	DSM 44610	268	0.981343	270	0.974074	46.008	263	142	0	3	265	7	269	8.18e-77	236	Cmr
Rv2523c	AcpS	GCA_000980815.1_01828	GCA_000980815.1	Corynebacterium camporealensis	DSM 44610	130	1	136	0.955882	46.923	130	63	2	4	127	5	134	6.53e-31	109	AcpS
Rv2524c	Fas	GCA_000980815.1_01829	GCA_000980815.1	Corynebacterium camporealensis	DSM 44610	3069	0.957315	2958	1.03854	48.145	3072	1425	48	27	3064	13	2950	0	2551	Fas
Rv2246	KasB	GCA_000980815.1_01829	GCA_000980815.1	Corynebacterium camporealensis	DSM 44610	438	0.883562	2958	0.134212	28.463	397	233	15	80	435	2485	2871	7.38e-16	83.2
Rv2245	KasA	GCA_000980815.1_01829	GCA_000980815.1	Corynebacterium camporealensis	DSM 44610	416	0.786058	2958	0.114266	26.923	338	201	13	103	405	2537	2863	5.27e-13	73.9
Rv3800c	PKS	GCA_000980815.1_01829	GCA_000980815.1	Corynebacterium camporealensis	DSM 44610	1733	0.22966	2958	0.137593	26.781	407	257	14	165	539	2474	2871	3.61e-11	71.6
Rv0636	HadB	GCA_000980815.1_01829	GCA_000980815.1	Corynebacterium camporealensis	DSM 44610	142	0.492958	2958	0.0236646	41.429	70	27	3	30	85	1134	1203	9.36e-06	46.6
Rv1483	FabG1	GCA_000980815.1_01943	GCA_000980815.1	Corynebacterium camporealensis	DSM 44610	247	0.987854	438	0.579909	32.283	254	143	5	12	246	194	437	3.14e-28	113
Rv3799c	AccD4	GCA_000980815.1_02139	GCA_000980815.1	Corynebacterium camporealensis	DSM 44610	522	0.980843	517	0.996132	52.427	515	240	4	10	522	6	517	0	554	AccD4
Rv3280	AccD5	GCA_000980815.1_02139	GCA_000980815.1	Corynebacterium camporealensis	DSM 44610	548	0.934307	517	1.01934	49.715	527	248	7	24	548	6	517	1.27e-169	493
Rv2247	AccD6	GCA_000980815.1_02139	GCA_000980815.1	Corynebacterium camporealensis	DSM 44610	473	0.900634	517	0.83559	39.12	432	245	7	41	460	74	499	1.48e-95	300
Rv3800c	PKS	GCA_000980815.1_02140	GCA_000980815.1	Corynebacterium camporealensis	DSM 44610	1733	0.596076	1588	0.699622	40.414	1111	566	26	625	1717	542	1574	0	694	PKS
Rv3800c	PKS	GCA_000980815.1_02140	GCA_000980815.1	Corynebacterium camporealensis	DSM 44610	1733	0.301212	1588	0.331234	55.133	526	230	5	18	541	1	522	1.85e-179	586	PKS
Rv2246	KasB	GCA_000980815.1_02140	GCA_000980815.1	Corynebacterium camporealensis	DSM 44610	438	0.968037	1588	0.280227	29.663	445	254	18	32	438	100	523	8.19e-30	125
Rv2245	KasA	GCA_000980815.1_02140	GCA_000980815.1	Corynebacterium camporealensis	DSM 44610	416	1.03846	1588	0.280856	27.354	446	277	14	4	416	92	523	2.11e-27	117
Rv2524c	Fas	GCA_000980815.1_02140	GCA_000980815.1	Corynebacterium camporealensis	DSM 44610	3069	0.0684262	1588	0.144207	28.821	229	143	6	2711	2938	260	469	1.26e-11	73.9
Rv3801c	FadD32	GCA_000980815.1_02141	GCA_000980815.1	Corynebacterium camporealensis	DSM 44610	637	0.897959	616	0.964286	40.741	594	314	5	42	619	43	614	3.5e-145	437	FadD32
Rv3801c	FadD32	GCA_000980835.1_00152	GCA_000980835.1	Corynebacterium kutscheri	DSM 20755	637	0.660911	567	0.857143	23.663	486	263	18	66	508	59	479	2.88e-17	88.2
Rv3801c	FadD32	GCA_000980835.1_00238	GCA_000980835.1	Corynebacterium kutscheri	DSM 20755	637	0.632653	565	0.823009	25.161	465	247	19	85	510	76	478	4.9e-17	87.4
Rv2509	Cmr	GCA_000980835.1_00302	GCA_000980835.1	Corynebacterium kutscheri	DSM 20755	268	0.716418	259	0.741313	32.292	192	127	2	10	198	2	193	2.46e-17	81.6
Rv3285	AccA3	GCA_000980835.1_00452	GCA_000980835.1	Corynebacterium kutscheri	DSM 20755	600	0.975	593	1	72.007	593	155	3	11	600	7	591	0	860	AccA3
CgAccE	AccE5	GCA_000980835.1_00457	GCA_000980835.1	Corynebacterium kutscheri	DSM 20755	82	1	77	1	45.122	82	40	2	1	82	1	77	8.66e-20	77.8	AccE5
Rv3280	AccD5	GCA_000980835.1_00458	GCA_000980835.1	Corynebacterium kutscheri	DSM 20755	548	0.965328	543	0.974217	72.779	529	143	1	21	548	15	543	0	804	AccD5
Rv3799c	AccD4	GCA_000980835.1_00458	GCA_000980835.1	Corynebacterium kutscheri	DSM 20755	522	1.01533	543	0.977901	48.023	531	261	5	6	522	14	543	1.36e-167	487
Rv2247	AccD6	GCA_000980835.1_00458	GCA_000980835.1	Corynebacterium kutscheri	DSM 20755	473	0.957717	543	0.839779	42.105	456	238	8	41	473	91	543	1.24e-115	352
Rv3280	AccD5	GCA_000980835.1_00459	GCA_000980835.1	Corynebacterium kutscheri	DSM 20755	548	0.968978	546	0.972527	65.16	531	181	2	22	548	16	546	0	719	Copy-2 AccD5
Rv3799c	AccD4	GCA_000980835.1_00459	GCA_000980835.1	Corynebacterium kutscheri	DSM 20755	522	1.02107	546	0.978022	47.004	534	265	7	6	522	14	546	5.86e-155	455
Rv2247	AccD6	GCA_000980835.1_00459	GCA_000980835.1	Corynebacterium kutscheri	DSM 20755	473	0.964059	546	0.864469	39.407	472	231	8	41	473	91	546	1.55e-106	329
Rv2524c	Fas	GCA_000980835.1_00632	GCA_000980835.1	Corynebacterium kutscheri	DSM 20755	3069	0.971	2988	1.03347	50.421	3088	1395	41	5	3064	3	2982	0	2846	Fas
Rv2246	KasB	GCA_000980835.1_00632	GCA_000980835.1	Corynebacterium kutscheri	DSM 20755	438	0.755708	2988	0.114123	28.739	341	201	10	127	435	2574	2904	4.27e-14	77.8
Rv2245	KasA	GCA_000980835.1_00632	GCA_000980835.1	Corynebacterium kutscheri	DSM 20755	416	0.786058	2988	0.11178	28.443	334	201	8	103	405	2570	2896	5.46e-13	73.9
Rv3800c	PKS	GCA_000980835.1_00632	GCA_000980835.1	Corynebacterium kutscheri	DSM 20755	1733	0.22966	2988	0.135542	25.679	405	264	14	165	539	2507	2904	7.45e-10	67.4
Rv2509	Cmr	GCA_000980835.1_00652	GCA_000980835.1	Corynebacterium kutscheri	DSM 20755	268	0.992537	266	1	53.008	266	125	0	1	266	1	266	1.7e-95	283	Cmr
Rv2794c	PptT	GCA_000980835.1_01274	GCA_000980835.1	Corynebacterium kutscheri	DSM 20755	227	0.837004	218	0.83945	45.078	193	93	4	35	224	31	213	3e-44	149	PptT
Rv2523c	AcpS	GCA_000980835.1_01558	GCA_000980835.1	Corynebacterium kutscheri	DSM 20755	130	0.946154	130	0.953846	43.548	124	67	2	7	128	5	127	1e-26	99	AcpS
Rv3285	AccA3	GCA_000980835.1_01780	GCA_000980835.1	Corynebacterium kutscheri	DSM 20755	600	0.113333	122	0.557377	42.647	68	39	0	532	599	54	121	4.49e-08	54.3
Rv3280	AccD5	GCA_000980835.1_01782	GCA_000980835.1	Corynebacterium kutscheri	DSM 20755	548	0.936131	518	1.01544	50.57	526	246	4	24	548	6	518	3.34e-177	512	Copy-3 AccD5
Rv3799c	AccD4	GCA_000980835.1_01782	GCA_000980835.1	Corynebacterium kutscheri	DSM 20755	522	0.971264	518	1	47.876	518	251	8	13	522	12	518	3.47e-154	452
Rv2247	AccD6	GCA_000980835.1_01782	GCA_000980835.1	Corynebacterium kutscheri	DSM 20755	473	0.887949	518	0.820463	40.471	425	241	4	41	458	79	498	9.88e-104	321
Rv2524c	Fas	GCA_000980835.1_01838	GCA_000980835.1	Corynebacterium kutscheri	DSM 20755	3069	0.961877	2968	1.04313	44.057	3096	1524	51	36	3067	14	2965	0	2245	Copy-2 Fas
Rv3800c	PKS	GCA_000980835.1_01838	GCA_000980835.1	Corynebacterium kutscheri	DSM 20755	1733	0.154645	2968	0.0919811	29.304	273	169	8	286	539	2624	2891	1.26e-12	76.6
Rv2246	KasB	GCA_000980835.1_01838	GCA_000980835.1	Corynebacterium kutscheri	DSM 20755	438	0.721461	2968	0.109501	27.692	325	196	10	133	427	2568	2883	9.98e-13	73.6
Rv2245	KasA	GCA_000980835.1_01838	GCA_000980835.1	Corynebacterium kutscheri	DSM 20755	416	0.783654	2968	0.110849	27.052	329	211	9	103	405	2558	2883	2.72e-12	72
Rv3799c	AccD4	GCA_000980835.1_01988	GCA_000980835.1	Corynebacterium kutscheri	DSM 20755	522	0.98659	517	1	53.191	517	238	4	8	522	3	517	0	540	AccD4
Rv3280	AccD5	GCA_000980835.1_01988	GCA_000980835.1	Corynebacterium kutscheri	DSM 20755	548	0.943431	517	1.03288	48.689	534	252	7	20	548	1	517	2.36e-160	469
Rv2247	AccD6	GCA_000980835.1_01988	GCA_000980835.1	Corynebacterium kutscheri	DSM 20755	473	0.917548	517	0.852998	37.868	441	256	8	41	470	73	506	9.51e-88	280
Rv3800c	PKS	GCA_000980835.1_01989	GCA_000980835.1	Corynebacterium kutscheri	DSM 20755	1733	0.61281	1614	0.693928	39.821	1120	602	16	618	1723	550	1611	0	726	PKS
Rv3800c	PKS	GCA_000980835.1_01989	GCA_000980835.1	Corynebacterium kutscheri	DSM 20755	1733	0.301212	1614	0.324659	56.298	524	225	3	18	539	12	533	0	604	PKS
Rv2246	KasB	GCA_000980835.1_01989	GCA_000980835.1	Corynebacterium kutscheri	DSM 20755	438	0.586758	1614	0.164808	31.203	266	158	7	189	438	280	536	2.66e-27	118
Rv2245	KasA	GCA_000980835.1_01989	GCA_000980835.1	Corynebacterium kutscheri	DSM 20755	416	1.04567	1614	0.277571	26.339	448	285	14	1	416	102	536	5.5e-24	107
Rv2524c	Fas	GCA_000980835.1_01989	GCA_000980835.1	Corynebacterium kutscheri	DSM 20755	3069	0.0694037	1614	0.143742	29.741	232	136	7	2719	2942	281	493	7.41e-11	71.6
Rv3801c	FadD32	GCA_000980835.1_01990	GCA_000980835.1	Corynebacterium kutscheri	DSM 20755	637	0.896389	614	0.967427	40.909	594	313	6	41	619	42	612	7.85e-149	446	FadD32
Rv2509	Cmr	GCA_000980835.1_02067	GCA_000980835.1	Corynebacterium kutscheri	DSM 20755	268	0.626866	218	0.853211	26.344	186	117	5	11	194	3	170	2.09e-07	53.1
Rv1483	FabG1	GCA_000980835.1_02099	GCA_000980835.1	Corynebacterium kutscheri	DSM 20755	247	0.947368	265	0.883019	35.47	234	142	3	19	243	28	261	3.47e-35	128
Rv2509	Cmr	GCA_000980835.1_02099	GCA_000980835.1	Corynebacterium kutscheri	DSM 20755	268	0.731343	265	0.773585	28.78	205	136	5	12	215	27	222	5.53e-10	61.2
Rv3801c	FadD32	GCA_000988235.1_00135	GCA_000988235.1	Corynebacterium xerosis	ATCC 373	637	0.572998	435	1.02759	24.161	447	251	15	186	626	61	425	7.62e-14	76.6
Rv2509	Cmr	GCA_000988235.1_00486	GCA_000988235.1	Corynebacterium xerosis	ATCC 373	268	0.708955	306	0.669935	33.659	205	99	3	10	192	27	216	2.75e-19	87.8
Rv1483	FabG1	GCA_000988235.1_00486	GCA_000988235.1	Corynebacterium xerosis	ATCC 373	247	0.82996	306	0.683007	28.23	209	128	5	19	209	30	234	2.09e-14	73.6
Rv3280	AccD5	GCA_000988235.1_00938	GCA_000988235.1	Corynebacterium xerosis	ATCC 373	548	0.952555	551	0.956443	62.808	527	190	2	23	548	30	551	0	684	Copy-2 AccD5
Rv3799c	AccD4	GCA_000988235.1_00938	GCA_000988235.1	Corynebacterium xerosis	ATCC 373	522	1	551	0.949183	45.315	523	276	4	9	522	30	551	2.35e-149	441
Rv2247	AccD6	GCA_000988235.1_00938	GCA_000988235.1	Corynebacterium xerosis	ATCC 373	473	0.947146	551	0.820327	42.035	452	239	7	41	473	104	551	9.41e-112	343
Rv3280	AccD5	GCA_000988235.1_00939	GCA_000988235.1	Corynebacterium xerosis	ATCC 373	548	0.965328	542	0.976015	72.968	529	142	1	21	548	14	542	0	807	AccD5
Rv3799c	AccD4	GCA_000988235.1_00939	GCA_000988235.1	Corynebacterium xerosis	ATCC 373	522	1.01724	542	0.98155	45.865	532	273	5	5	522	12	542	4.09e-160	468
Rv2247	AccD6	GCA_000988235.1_00939	GCA_000988235.1	Corynebacterium xerosis	ATCC 373	473	1.03171	542	0.905904	40.122	491	253	8	21	473	55	542	1.1e-117	358
CgAccE	AccE5	GCA_000988235.1_00940	GCA_000988235.1	Corynebacterium xerosis	ATCC 373	82	0.890244	87	0.804598	49.315	73	34	1	10	82	18	87	5.24e-20	78.6	AccE5
Rv3285	AccA3	GCA_000988235.1_00944	GCA_000988235.1	Corynebacterium xerosis	ATCC 373	600	0.975	592	0.998311	71.743	591	160	2	11	600	8	592	0	843	AccA3
Rv3280	AccD5	GCA_000988235.1_00972	GCA_000988235.1	Corynebacterium xerosis	ATCC 373	548	0.759124	494	0.876518	22.171	433	303	10	56	471	3	418	8.49e-12	70.5
Rv2247	AccD6	GCA_000988235.1_00972	GCA_000988235.1	Corynebacterium xerosis	ATCC 373	473	0.875264	494	0.882591	24.083	436	291	13	28	445	34	447	3.01e-11	68.2
Rv3799c	AccD4	GCA_000988235.1_00972	GCA_000988235.1	Corynebacterium xerosis	ATCC 373	522	0.819923	494	0.906883	22.991	448	294	14	44	460	5	432	4.56e-10	64.7
Rv2244	AcpM	GCA_000988235.1_01044	GCA_000988235.1	Corynebacterium xerosis	ATCC 373	115	0.643478	125	0.592	29.73	74	50	1	12	83	52	125	3.35e-07	47.8
Rv3801c	FadD32	GCA_000988235.1_01092	GCA_000988235.1	Corynebacterium xerosis	ATCC 373	637	0.353218	320	0.86875	24.101	278	155	10	234	508	5	229	1.21e-07	56.6
Rv3285	AccA3	GCA_000988235.1_01098	GCA_000988235.1	Corynebacterium xerosis	ATCC 373	600	0.721667	610	0.709836	50.115	433	213	2	9	438	2	434	1.77e-131	400
Rv3280	AccD5	GCA_000988235.1_01099	GCA_000988235.1	Corynebacterium xerosis	ATCC 373	548	0.872263	524	0.948473	33.4	497	301	13	45	530	31	508	1.14e-71	240	Copy-3 AccD5
Rv3799c	AccD4	GCA_000988235.1_01099	GCA_000988235.1	Corynebacterium xerosis	ATCC 373	522	0.94636	524	0.958015	33.466	502	313	7	15	503	15	508	1.2e-68	231
Rv2247	AccD6	GCA_000988235.1_01099	GCA_000988235.1	Corynebacterium xerosis	ATCC 373	473	0.980973	524	0.912214	31.799	478	290	12	3	458	43	506	1.24e-56	198
Rv1483	FabG1	GCA_000988235.1_01345	GCA_000988235.1	Corynebacterium xerosis	ATCC 373	247	0.773279	331	0.583082	35.233	193	113	4	12	194	131	321	2.07e-23	99
Rv2509	Cmr	GCA_000988235.1_01392	GCA_000988235.1	Corynebacterium xerosis	ATCC 373	268	0.664179	301	0.621262	31.016	187	120	5	11	197	41	218	2.62e-12	68.2
Rv3801c	FadD32	GCA_000988235.1_01486	GCA_000988235.1	Corynebacterium xerosis	ATCC 373	637	0.750392	527	1.08918	23.693	574	321	25	64	616	44	521	6.99e-10	64.7
Rv1483	FabG1	GCA_000988235.1_01488	GCA_000988235.1	Corynebacterium xerosis	ATCC 373	247	1	256	0.96875	31.048	248	156	5	13	246	6	252	3.01e-20	89
Rv2524c	Fas	GCA_000988235.1_01509	GCA_000988235.1	Corynebacterium xerosis	ATCC 373	3069	0.0224829	223	0.313901	47.143	70	36	1	24	93	36	104	5.3e-10	64.7
Rv2509	Cmr	GCA_000988235.1_01592	GCA_000988235.1	Corynebacterium xerosis	ATCC 373	268	0.776119	269	0.788104	30.66	212	114	8	12	194	16	223	2.17e-07	53.5
Rv2794c	PptT	GCA_000988235.1_01696	GCA_000988235.1	Corynebacterium xerosis	ATCC 373	227	0.85022	216	0.847222	47.179	195	89	5	35	227	33	215	1.27e-46	155	PptT
Rv3799c	AccD4	GCA_000988235.1_01755	GCA_000988235.1	Corynebacterium xerosis	ATCC 373	522	0.98659	516	1.00581	55.877	519	222	5	7	522	2	516	0	580	AccD4
Rv3280	AccD5	GCA_000988235.1_01755	GCA_000988235.1	Corynebacterium xerosis	ATCC 373	548	0.930657	516	1.0155	48.855	524	252	6	22	543	3	512	3.13e-169	491
Rv2247	AccD6	GCA_000988235.1_01755	GCA_000988235.1	Corynebacterium xerosis	ATCC 373	473	0.985201	516	0.916667	36.998	473	273	8	18	472	40	505	1.72e-96	302
Rv3800c	PKS	GCA_000988235.1_01756	GCA_000988235.1	Corynebacterium xerosis	ATCC 373	1733	0.279862	503	1.01988	41.715	513	263	10	1220	1724	10	494	5.9e-112	368
Rv2509	Cmr	GCA_000988235.1_01769	GCA_000988235.1	Corynebacterium xerosis	ATCC 373	268	0.973881	265	0.992453	55.133	263	116	2	1	263	1	261	1.2e-89	268	Cmr
Rv2524c	Fas	GCA_000988235.1_02048	GCA_000988235.1	Corynebacterium xerosis	ATCC 373	3069	0.157054	622	0.79582	57.172	495	190	6	365	850	1	482	2.08e-155	499
Rv2524c	Fas	GCA_000988235.1_02049	GCA_000988235.1	Corynebacterium xerosis	ATCC 373	3069	0.277615	857	1.03384	46.953	886	393	16	991	1833	2	853	0	653
Rv2524c	Fas	GCA_000988235.1_02050	GCA_000988235.1	Corynebacterium xerosis	ATCC 373	3069	0.134572	441	0.963719	51.765	425	186	6	2034	2451	1	413	3.66e-122	396
Rv2524c	Fas	GCA_000988235.1_02051	GCA_000988235.1	Corynebacterium xerosis	ATCC 373	3069	0.188661	595	0.976471	59.897	581	224	4	2491	3064	9	587	0	668
Rv2246	KasB	GCA_000988235.1_02051	GCA_000988235.1	Corynebacterium xerosis	ATCC 373	438	0.652968	595	0.485714	30.104	289	180	9	133	402	179	464	2.05e-17	87.4
Rv3800c	PKS	GCA_000988235.1_02051	GCA_000988235.1	Corynebacterium xerosis	ATCC 373	1733	0.227928	595	0.678992	26.485	404	255	13	169	539	110	504	7.29e-13	76.3
Rv2245	KasA	GCA_000988235.1_02051	GCA_000988235.1	Corynebacterium xerosis	ATCC 373	416	0.711538	595	0.504202	27.667	300	191	9	103	380	169	464	6.93e-13	73.2
Rv3801c	FadD32	GCA_000988235.1_02192	GCA_000988235.1	Corynebacterium xerosis	ATCC 373	637	0.602826	503	0.89662	22.173	451	273	13	69	508	35	418	3.5e-09	62.4
Rv3800c	PKS	GCA_000988235.1_02663	GCA_000988235.1	Corynebacterium xerosis	ATCC 373	1733	0.307559	585	0.917949	56.611	537	217	5	15	539	7	539	0	607
Rv2246	KasB	GCA_000988235.1_02663	GCA_000988235.1	Corynebacterium xerosis	ATCC 373	438	0.956621	585	0.747009	28.375	437	260	13	34	435	121	539	5.9e-32	130
Rv2245	KasA	GCA_000988235.1_02663	GCA_000988235.1	Corynebacterium xerosis	ATCC 373	416	0.995192	585	0.731624	29.907	428	253	13	14	408	121	534	8.31e-31	127
Rv2524c	Fas	GCA_000988235.1_02663	GCA_000988235.1	Corynebacterium xerosis	ATCC 373	3069	0.0733138	585	0.423932	29.839	248	147	9	2695	2938	264	488	2.56e-10	68.9
Rv3801c	FadD32	GCA_000988235.1_02664	GCA_000988235.1	Corynebacterium xerosis	ATCC 373	637	0.935636	611	1.01146	40.453	618	333	8	19	623	15	610	6.82e-145	436	FadD32
Rv2509	Cmr	GCA_001020985.1_00096	GCA_001020985.1	Corynebacterium mustelae	DSM 45274	268	0.652985	235	0.787234	33.514	185	111	6	12	194	6	180	7.81e-13	68.9
Rv3801c	FadD32	GCA_001020985.1_00307	GCA_001020985.1	Corynebacterium mustelae	DSM 45274	637	0.720565	567	0.931217	23.295	528	295	19	26	512	25	483	9.49e-16	83.6
Rv3285	AccA3	GCA_001020985.1_00683	GCA_001020985.1	Corynebacterium mustelae	DSM 45274	600	0.756667	1133	0.404237	43.886	458	243	5	7	454	5	458	3.01e-104	342
Rv3285	AccA3	GCA_001020985.1_00710	GCA_001020985.1	Corynebacterium mustelae	DSM 45274	600	0.978333	593	1.00169	73.064	594	149	4	11	600	7	593	0	844	AccA3
CgAccE	AccE5	GCA_001020985.1_00728	GCA_001020985.1	Corynebacterium mustelae	DSM 45274	82	0.987805	86	0.918605	49.383	81	39	1	2	82	8	86	8.62e-22	82.8	AccE5
Rv3280	AccD5	GCA_001020985.1_00729	GCA_001020985.1	Corynebacterium mustelae	DSM 45274	548	0.965328	543	0.974217	72.968	529	142	1	21	548	15	543	0	808	AccD5
Rv3799c	AccD4	GCA_001020985.1_00729	GCA_001020985.1	Corynebacterium mustelae	DSM 45274	522	1.01533	543	0.977901	46.704	531	268	5	6	522	14	543	1.67e-162	474
Rv2247	AccD6	GCA_001020985.1_00729	GCA_001020985.1	Corynebacterium mustelae	DSM 45274	473	1.03171	543	0.904236	39.511	491	256	8	21	473	56	543	1.26e-117	357
Rv3280	AccD5	GCA_001020985.1_00730	GCA_001020985.1	Corynebacterium mustelae	DSM 45274	548	0.970803	546	0.974359	64.474	532	185	2	21	548	15	546	0	710	Copy-2 AccD5
Rv3799c	AccD4	GCA_001020985.1_00730	GCA_001020985.1	Corynebacterium mustelae	DSM 45274	522	1.02107	546	0.978022	47.191	534	264	5	6	522	14	546	1.85e-153	451
Rv2247	AccD6	GCA_001020985.1_00730	GCA_001020985.1	Corynebacterium mustelae	DSM 45274	473	0.964059	546	0.840659	41.176	459	241	7	41	473	91	546	3.51e-108	333
Rv3280	AccD5	GCA_001020985.1_00846	GCA_001020985.1	Corynebacterium mustelae	DSM 45274	548	0.936131	518	1.01544	50	526	249	4	24	548	6	518	2.62e-173	502	Copy-3 AccD5
Rv3799c	AccD4	GCA_001020985.1_00846	GCA_001020985.1	Corynebacterium mustelae	DSM 45274	522	0.988506	518	1.01737	48.577	527	252	9	4	522	3	518	8.43e-157	459
Rv2247	AccD6	GCA_001020985.1_00846	GCA_001020985.1	Corynebacterium mustelae	DSM 45274	473	0.902748	518	0.833977	40.278	432	246	4	41	465	79	505	3.37e-103	320
Rv3285	AccA3	GCA_001020985.1_00848	GCA_001020985.1	Corynebacterium mustelae	DSM 45274	600	0.118333	120	0.591667	42.254	71	41	0	530	600	50	120	2.14e-09	58.2
Rv3280	AccD5	GCA_001020985.1_00948	GCA_001020985.1	Corynebacterium mustelae	DSM 45274	548	0.817518	503	0.968191	21.971	487	315	10	56	516	3	450	4.93e-13	74.3
Rv2247	AccD6	GCA_001020985.1_00948	GCA_001020985.1	Corynebacterium mustelae	DSM 45274	473	0.97463	503	0.962227	22.107	484	318	14	24	471	30	490	3.47e-10	64.7
Rv1483	FabG1	GCA_001020985.1_01058	GCA_001020985.1	Corynebacterium mustelae	DSM 45274	247	1	258	0.988372	29.804	255	145	8	17	245	9	255	2.71e-14	72.8
Rv2794c	PptT	GCA_001020985.1_01856	GCA_001020985.1	Corynebacterium mustelae	DSM 45274	227	0.837004	218	0.834862	46.354	192	91	4	35	224	33	214	2.63e-46	155	PptT
Rv2244	AcpM	GCA_001020985.1_02272	GCA_001020985.1	Corynebacterium mustelae	DSM 45274	115	0.547826	99	0.636364	41.27	63	37	0	15	77	31	93	1.81e-11	58.5
Rv2509	Cmr	GCA_001020985.1_02461	GCA_001020985.1	Corynebacterium mustelae	DSM 45274	268	0.992537	266	1.00376	53.184	267	123	2	1	266	1	266	1.79e-92	276	Cmr
Rv2523c	AcpS	GCA_001020985.1_02473	GCA_001020985.1	Corynebacterium mustelae	DSM 45274	130	0.946154	129	0.96124	50	124	59	3	6	127	7	129	1.39e-32	113	AcpS
Rv2524c	Fas	GCA_001020985.1_02477	GCA_001020985.1	Corynebacterium mustelae	DSM 45274	3069	0.982731	3035	1.01878	51.132	3092	1387	42	21	3064	14	3029	0	2794	Fas
Rv2246	KasB	GCA_001020985.1_02477	GCA_001020985.1	Corynebacterium mustelae	DSM 45274	438	0.865297	3035	0.130478	27.273	396	223	15	80	427	2562	2940	2.92e-14	78.2
Rv2245	KasA	GCA_001020985.1_02477	GCA_001020985.1	Corynebacterium mustelae	DSM 45274	416	0.805288	3035	0.113674	26.087	345	211	10	103	413	2614	2948	9.47e-13	73.2
Rv3800c	PKS	GCA_001020985.1_02477	GCA_001020985.1	Corynebacterium mustelae	DSM 45274	1733	0.22966	3035	0.136079	23.971	413	261	15	165	539	2551	2948	1.18e-09	66.6
Rv3801c	FadD32	GCA_001020985.1_02512	GCA_001020985.1	Corynebacterium mustelae	DSM 45274	637	0.657771	463	1.19006	23.775	551	278	22	72	612	40	458	1.34e-13	76.3
Rv3799c	AccD4	GCA_001020985.1_02830	GCA_001020985.1	Corynebacterium mustelae	DSM 45274	522	0.984674	516	1	52.713	516	241	3	8	522	3	516	0	537	AccD4
Rv3280	AccD5	GCA_001020985.1_02830	GCA_001020985.1	Corynebacterium mustelae	DSM 45274	548	0.941606	516	1.02713	50	530	250	6	20	548	1	516	3.95e-168	489
Rv2247	AccD6	GCA_001020985.1_02830	GCA_001020985.1	Corynebacterium mustelae	DSM 45274	473	0.991543	516	0.916667	36.152	473	280	8	18	472	40	508	4.7e-90	286
Rv3800c	PKS	GCA_001020985.1_02831	GCA_001020985.1	Corynebacterium mustelae	DSM 45274	1733	0.915753	1603	1.07112	44.38	1717	814	25	18	1723	14	1600	0	1327	PKS
Rv2246	KasB	GCA_001020985.1_02831	GCA_001020985.1	Corynebacterium mustelae	DSM 45274	438	0.96347	1603	0.276357	28.668	443	257	15	34	438	116	537	2.99e-27	117
Rv2245	KasA	GCA_001020985.1_02831	GCA_001020985.1	Corynebacterium mustelae	DSM 45274	416	0.980769	1603	0.262009	27.381	420	262	10	28	416	130	537	3.11e-23	105
Rv2524c	Fas	GCA_001020985.1_02831	GCA_001020985.1	Corynebacterium mustelae	DSM 45274	3069	0.0944933	1603	0.199626	27.187	320	191	13	2696	3003	260	549	3.32e-08	62.8
Rv3801c	FadD32	GCA_001020985.1_02838	GCA_001020985.1	Corynebacterium mustelae	DSM 45274	637	0.926217	613	1.00163	39.577	614	332	7	20	618	22	611	8.54e-148	443	FadD32
Rv3801c	FadD32	GCA_001020985.1_03022	GCA_001020985.1	Corynebacterium mustelae	DSM 45274	637	0.591837	533	0.836773	23.318	446	251	17	85	508	65	441	3.68e-17	87.8
Rv2509	Cmr	GCA_001021025.1_00181	GCA_001021025.1	Corynebacterium epidermidicanis	DSM 45586	268	0.652985	234	0.786325	34.783	184	110	4	12	194	6	180	8.26e-18	82.4
Rv2509	Cmr	GCA_001021025.1_00496	GCA_001021025.1	Corynebacterium epidermidicanis	DSM 45586	268	0.649254	270	0.662963	31.844	179	117	2	14	192	6	179	2.76e-18	84.3
Rv3285	AccA3	GCA_001021025.1_00568	GCA_001021025.1	Corynebacterium epidermidicanis	DSM 45586	600	0.753333	1134	0.399471	43.929	453	246	5	9	454	7	458	5.34e-102	336
Rv3285	AccA3	GCA_001021025.1_00579	GCA_001021025.1	Corynebacterium epidermidicanis	DSM 45586	600	0.978333	593	0.998314	72.466	592	156	2	11	600	7	593	0	839	AccA3
CgAccE	AccE5	GCA_001021025.1_00591	GCA_001021025.1	Corynebacterium epidermidicanis	DSM 45586	82	0.853659	68	0.955882	47.143	70	32	1	13	82	4	68	1.33e-18	74.3	AccE5
Rv3281	CHP	GCA_001021025.1_00591	GCA_001021025.1	Corynebacterium epidermidicanis	DSM 45586	177	0.282486	68	0.75	43.137	51	27	2	111	160	5	54	8.19e-07	47
Rv3280	AccD5	GCA_001021025.1_00592	GCA_001021025.1	Corynebacterium epidermidicanis	DSM 45586	548	0.965328	541	0.977819	73.535	529	139	1	21	548	13	541	0	802	AccD5
Rv3799c	AccD4	GCA_001021025.1_00592	GCA_001021025.1	Corynebacterium epidermidicanis	DSM 45586	522	1.01533	541	0.981516	46.516	531	269	5	6	522	12	541	5.99e-159	465
Rv2247	AccD6	GCA_001021025.1_00592	GCA_001021025.1	Corynebacterium epidermidicanis	DSM 45586	473	0.957717	541	0.842884	42.105	456	238	7	41	473	89	541	6.7e-117	355
Rv3280	AccD5	GCA_001021025.1_00593	GCA_001021025.1	Corynebacterium epidermidicanis	DSM 45586	548	0.936131	532	0.988722	63.498	526	178	5	24	548	20	532	0	685	Copy-2 AccD5
Rv3799c	AccD4	GCA_001021025.1_00593	GCA_001021025.1	Corynebacterium epidermidicanis	DSM 45586	522	0.982759	532	0.981203	46.36	522	262	7	10	522	20	532	1.89e-150	443
Rv2247	AccD6	GCA_001021025.1_00593	GCA_001021025.1	Corynebacterium epidermidicanis	DSM 45586	473	0.945032	532	0.851504	40.618	453	243	7	41	473	86	532	4.92e-108	333
Rv3280	AccD5	GCA_001021025.1_00695	GCA_001021025.1	Corynebacterium epidermidicanis	DSM 45586	548	0.921533	519	1.00385	51.248	521	237	7	28	547	14	518	4.67e-173	501	Copy-3 AccD5
Rv3799c	AccD4	GCA_001021025.1_00695	GCA_001021025.1	Corynebacterium epidermidicanis	DSM 45586	522	0.992337	519	1.01541	45.541	527	272	7	1	521	1	518	5.7e-148	436
Rv2247	AccD6	GCA_001021025.1_00695	GCA_001021025.1	Corynebacterium epidermidicanis	DSM 45586	473	0.902748	519	0.83237	41.204	432	242	4	41	465	80	506	5.13e-108	332
Rv3285	AccA3	GCA_001021025.1_00697	GCA_001021025.1	Corynebacterium epidermidicanis	DSM 45586	600	0.14	119	0.705882	47.619	84	38	2	522	599	35	118	5.04e-11	62.8
Rv3280	AccD5	GCA_001021025.1_00741	GCA_001021025.1	Corynebacterium epidermidicanis	DSM 45586	548	0.813869	501	0.964072	22.153	483	317	15	56	516	6	451	6.27e-13	73.9
Rv3799c	AccD4	GCA_001021025.1_00741	GCA_001021025.1	Corynebacterium epidermidicanis	DSM 45586	522	0.848659	501	0.944112	23.044	473	306	16	44	488	8	450	1.09e-10	66.6
Rv2247	AccD6	GCA_001021025.1_00741	GCA_001021025.1	Corynebacterium epidermidicanis	DSM 45586	473	0.82241	501	0.792415	23.174	397	280	11	24	403	33	421	6.13e-09	60.8
Rv3799c	AccD4	GCA_001021025.1_00780	GCA_001021025.1	Corynebacterium epidermidicanis	DSM 45586	522	0.93295	528	0.939394	33.266	496	308	8	15	496	19	505	9.32e-73	243
Rv3280	AccD5	GCA_001021025.1_00780	GCA_001021025.1	Corynebacterium epidermidicanis	DSM 45586	548	0.885036	528	0.956439	32.871	505	307	13	29	521	19	503	5.13e-67	228
Rv2247	AccD6	GCA_001021025.1_00780	GCA_001021025.1	Corynebacterium epidermidicanis	DSM 45586	473	0.966173	528	0.892045	30.573	471	291	12	3	451	47	503	5.73e-56	196
Rv3285	AccA3	GCA_001021025.1_00781	GCA_001021025.1	Corynebacterium epidermidicanis	DSM 45586	600	0.711667	661	0.645991	49.649	427	212	2	15	438	5	431	5.3e-129	395
Rv3801c	FadD32	GCA_001021025.1_00785	GCA_001021025.1	Corynebacterium epidermidicanis	DSM 45586	637	0.419152	568	0.586268	26.727	333	163	13	191	508	211	477	8.23e-19	93.2
Rv2794c	PptT	GCA_001021025.1_01514	GCA_001021025.1	Corynebacterium epidermidicanis	DSM 45586	227	0.85022	217	0.852535	44.103	195	97	4	35	227	32	216	4.37e-42	144	PptT
Rv2244	AcpM	GCA_001021025.1_01758	GCA_001021025.1	Corynebacterium epidermidicanis	DSM 45586	115	0.634783	86	0.848837	43.836	73	41	0	6	78	9	81	4.02e-15	67.4
Rv1483	FabG1	GCA_001021025.1_01826	GCA_001021025.1	Corynebacterium epidermidicanis	DSM 45586	247	0.963563	255	0.937255	33.891	239	148	4	13	242	7	244	4.02e-29	112
Rv2509	Cmr	GCA_001021025.1_01974	GCA_001021025.1	Corynebacterium epidermidicanis	DSM 45586	268	0.992537	267	0.996255	49.248	266	135	0	1	266	1	266	2.32e-84	255	Cmr
Rv2523c	AcpS	GCA_001021025.1_01983	GCA_001021025.1	Corynebacterium epidermidicanis	DSM 45586	130	0.923077	126	0.984127	45.161	124	62	3	6	127	3	122	2.43e-27	100	AcpS
Rv2524c	Fas	GCA_001021025.1_01990	GCA_001021025.1	Corynebacterium epidermidicanis	DSM 45586	3069	0.965787	2979	1.03592	52.366	3086	1303	49	24	3064	12	2975	0	2877	Fas
Rv3800c	PKS	GCA_001021025.1_01990	GCA_001021025.1	Corynebacterium epidermidicanis	DSM 45586	1733	0.22966	2979	0.13763	25.61	410	258	15	165	539	2502	2899	1.69e-13	79.3
Rv2246	KasB	GCA_001021025.1_01990	GCA_001021025.1	Corynebacterium epidermidicanis	DSM 45586	438	0.680365	2979	0.102383	29.18	305	178	9	162	435	2602	2899	1.02e-13	76.6
Rv2245	KasA	GCA_001021025.1_01990	GCA_001021025.1	Corynebacterium epidermidicanis	DSM 45586	416	0.701923	2979	0.0990265	28.475	295	187	7	105	378	2567	2858	1.32e-12	72.8
Rv3801c	FadD32	GCA_001021025.1_02230	GCA_001021025.1	Corynebacterium epidermidicanis	DSM 45586	637	0.737834	571	0.929947	24.105	531	290	17	30	508	10	479	4.34e-21	100
Rv3801c	FadD32	GCA_001021025.1_02231	GCA_001021025.1	Corynebacterium epidermidicanis	DSM 45586	637	0.693878	572	0.895105	24.219	512	276	20	39	508	38	479	1.04e-18	92.8
Rv1483	FabG1	GCA_001021025.1_02281	GCA_001021025.1	Corynebacterium epidermidicanis	DSM 45586	247	0.959514	248	0.975806	32.645	242	143	8	19	245	9	245	1.34e-18	84.3
Rv3799c	AccD4	GCA_001021025.1_02321	GCA_001021025.1	Corynebacterium epidermidicanis	DSM 45586	522	0.984674	517	1.00193	52.703	518	237	4	9	522	4	517	0	557	AccD4
Rv3280	AccD5	GCA_001021025.1_02321	GCA_001021025.1	Corynebacterium epidermidicanis	DSM 45586	548	0.937956	517	1.02515	48.491	530	253	7	23	548	4	517	3.8e-170	494
Rv2247	AccD6	GCA_001021025.1_02321	GCA_001021025.1	Corynebacterium epidermidicanis	DSM 45586	473	0.940803	517	0.870406	37.111	450	261	10	41	473	73	517	7.42e-90	285
Rv3800c	PKS	GCA_001021025.1_02322	GCA_001021025.1	Corynebacterium epidermidicanis	DSM 45586	1733	0.604732	1595	0.699687	41.846	1116	569	19	619	1722	545	1592	0	795	PKS
Rv3800c	PKS	GCA_001021025.1_02322	GCA_001021025.1	Corynebacterium epidermidicanis	DSM 45586	1733	0.304674	1595	0.332915	57.25	531	224	3	16	546	8	535	0	622	PKS
Rv2246	KasB	GCA_001021025.1_02322	GCA_001021025.1	Corynebacterium epidermidicanis	DSM 45586	438	0.96347	1595	0.275862	27.955	440	264	15	34	438	110	531	1.67e-24	109
Rv2245	KasA	GCA_001021025.1_02322	GCA_001021025.1	Corynebacterium epidermidicanis	DSM 45586	416	0.858173	1595	0.23511	28.8	375	222	12	61	408	167	523	5.29e-22	101
Rv2524c	Fas	GCA_001021025.1_02322	GCA_001021025.1	Corynebacterium epidermidicanis	DSM 45586	3069	0.0824373	1595	0.17116	27.839	273	174	9	2719	2988	276	528	1.5e-09	67
Rv3801c	FadD32	GCA_001021025.1_02323	GCA_001021025.1	Corynebacterium epidermidicanis	DSM 45586	637	0.929356	618	0.995146	40	615	331	6	20	619	22	613	2.1e-147	442	FadD32
Rv1483	FabG1	GCA_001021045.1_00049	GCA_001021045.1	Corynebacterium testudinoris	DSM 44614	247	0.963563	251	0.956175	30	240	153	3	16	242	10	247	2.59e-15	75.5
Rv2509	Cmr	GCA_001021045.1_00049	GCA_001021045.1	Corynebacterium testudinoris	DSM 44614	268	0.671642	251	0.792829	32.663	199	115	4	11	209	11	190	3.15e-07	52.8
Rv2509	Cmr	GCA_001021045.1_00129	GCA_001021045.1	Corynebacterium testudinoris	DSM 44614	268	0.664179	240	0.7875	32.804	189	110	4	12	194	9	186	9.53e-09	57.4
Rv2524c	Fas	GCA_001021045.1_00305	GCA_001021045.1	Corynebacterium testudinoris	DSM 44614	3069	0.96709	2983	1.03587	46.084	3090	1487	50	35	3067	13	2980	0	2319	Copy-2 Fas
Rv3800c	PKS	GCA_001021045.1_00305	GCA_001021045.1	Corynebacterium testudinoris	DSM 44614	1733	0.155799	2983	0.0915186	29.67	273	170	7	286	539	2631	2900	2.71e-13	78.6
Rv2246	KasB	GCA_001021045.1_00305	GCA_001021045.1	Corynebacterium testudinoris	DSM 44614	438	0.726027	2983	0.109956	28.963	328	190	11	133	427	2575	2892	3.11e-14	78.2
Rv2245	KasA	GCA_001021045.1_00305	GCA_001021045.1	Corynebacterium testudinoris	DSM 44614	416	0.711538	2983	0.100235	27.759	299	192	7	103	380	2565	2860	4.35e-12	71.2
Rv3801c	FadD32	GCA_001021045.1_00308	GCA_001021045.1	Corynebacterium testudinoris	DSM 44614	637	0.67033	568	0.862676	23.878	490	268	19	66	513	58	484	1.28e-15	83.2
Rv3285	AccA3	GCA_001021045.1_00501	GCA_001021045.1	Corynebacterium testudinoris	DSM 44614	600	0.791667	483	1.01035	52.869	488	217	4	9	496	1	475	1.15e-179	519
Rv3285	AccA3	GCA_001021045.1_00559	GCA_001021045.1	Corynebacterium testudinoris	DSM 44614	600	0.765	1145	0.40524	42.888	464	255	5	12	470	17	475	6.72e-99	328
Rv3285	AccA3	GCA_001021045.1_00563	GCA_001021045.1	Corynebacterium testudinoris	DSM 44614	600	0.975	591	1.00169	71.453	592	160	2	11	600	7	591	0	813	AccA3
[truncated: 3,161 more rows]
