# Supplementary material for: Phylogenomic Reappraisal of Fatty Acid Biosynthesis, Mycolic Acid Biosynthesis and Clinical Relevance Among Members of the Genus Corynebacterium
Source: Front Microbiol. 2021 Dec 23;12:802532. doi: 10.3389/fmicb.2021.802532 (PMC8733736; doi:10.3389/fmicb.2021.802532)
Supplement: Supplementary file 3 [file Table_3.xlsx]

## Sheet: Sheet1
Supplementary Table 3. Presence/absence of genes involved in mycolic acid biosynthesis among Corynebacterium strains.										Rv2523c	Rv2524c		Rv2509	Rv2794c		Rv3280				Rv3285			Rv3799c	-	Rv3800c	Rv3801c
S. No	Clade	Species	strain	Type strain	Assembly Accession	Importance	Host or source	Lipophilic	Mycolic acid	AcpS	Fas	copy Fas	Cmr	PptT	Copy PptT	AccD5	Copy 2 AccD5	Copy 3 AccD5	Copy 4 AccD5	AccA3	Copy-2 AccA3	Copy-3 AccA3	AccD4	Copy AccD4	PKS	FadD32	Copy FadD32	AccE
1	A	"Corynebacterium ihumii"	GD7	Yes	GCA_000403725.2	Clinical	Human			GCA_000403725.2_00605	GCA_000403725.2_00603		GCA_000403725.2_00800	GCA_000403725.2_01186		GCA_000403725.2_00604	GCA_000403725.2_00638			GCA_000403725.2_00626	GCA_000403725.2_00601	GCA_000403725.2_01573	GCA_000403725.2_02116		GCA_000403725.2_02117	GCA_000403725.2_02118
2	A	Corynebacterium afermentans subsp. lipophilum	CCUG 32105	Yes	GCA_015351335.1	Clinical	Human	Yes/No	Yes				GCA_015351335.1_00683	GCA_015351335.1_00307			GCA_015351335.1_01852			GCA_015351335.1_01842	GCA_015351335.1_01385		GCA_015351335.1_01551		GCA_015351335.1_01550	GCA_015351335.1_01549		GCA_015351335.1_01851
3	A	"Corynebacterium haemomassiliense"	Marseille-Q3615	Yes	GCA_013978595.1	Clinical	Human			GCA_013978595.1_02123	GCA_013978595.1_02121		GCA_013978595.1_01149	GCA_013978595.1_00755		GCA_013978595.1_02122	GCA_013978595.1_02159			GCA_013978595.1_02149	GCA_013978595.1_02119	GCA_013978595.1_00045	GCA_013978595.1_01447		GCA_013978595.1_01448	GCA_013978595.1_01449		GCA_013978595.1_02158
4	A	Corynebacterium fournieri	Marseille-P2948	Yes	GCA_900176865.1	Clinical	Human						GCA_900176865.1_00247	GCA_900176865.1_02097			GCA_900176865.1_01543			GCA_900176865.1_01531	GCA_900176865.1_01131		GCA_900176865.1_01339			GCA_900176865.1_01343		GCA_900176865.1_01542
5	A	Corynebacterium ureicelerivorans	IMMIB RIV-2301	Yes	GCA_000747315.1	Clinical	Human	Yes	Yes				GCA_000747315.1_01816	GCA_000747315.1_01467			GCA_000747315.1_00459			GCA_000747315.1_00447	GCA_000747315.1_00780		GCA_000747315.1_02087		GCA_000747315.1_02088	GCA_000747315.1_02089
6	A	Corynebacterium mucifaciens	ATCC 700355	Yes	GCA_012396315.1	Clinical	Human	No	Yes	GCA_012396315.1_01614	GCA_012396315.1_01616		GCA_012396315.1_01786	GCA_012396315.1_01330		GCA_012396315.1_01615	GCA_012396315.1_01587			GCA_012396315.1_01593	GCA_012396315.1_01618	GCA_012396315.1_00099	GCA_012396315.1_02011		GCA_012396315.1_02010	GCA_012396315.1_02009
7	A	Corynebacterium coyleae	DSM 44184	Yes	GCA_900105505.1	Clinical	Human	No	Yes	GCA_900105505.1_01507	GCA_900105505.1_01505		GCA_900105505.1_00473	GCA_900105505.1_00088		GCA_900105505.1_01506	GCA_900105505.1_01541			GCA_900105505.1_01534	GCA_900105505.1_01503	GCA_900105505.1_01834	GCA_900105505.1_00789		GCA_900105505.1_00790	GCA_900105505.1_00791
8	A	Corynebacterium jeddahense	JCB	Yes	GCA_000577555.1		Human (obese)						GCA_000577555.1_02281	GCA_000577555.1_00030			GCA_000577555.1_00470			GCA_000577555.1_00463	GCA_000577555.1_02237		GCA_000577555.1_01492		GCA_000577555.1_01493	GCA_000577555.1_01494
9	A	Corynebacterium glaucum	DSM 30827	No	GCA_002287505.1		Cosmatic dye		Yes	GCA_002287505.1_00543	GCA_002287505.1_00541		GCA_002287505.1_02011	GCA_002287505.1_01539		GCA_002287505.1_00542	GCA_002287505.1_00537			GCA_002287505.1_00528			GCA_002287505.1_02285		GCA_002287505.1_02286	GCA_002287505.1_02287		GCA_002287505.1_00536
10	A	"Corynebacterium bouchesdurhonense"	SN14	Yes	GCA_900078305.2		Human (obese)						GCA_900078305.2_00370	GCA_900078305.2_00738			GCA_900078305.2_01893			GCA_900078305.2_01886			GCA_900078305.2_01304		GCA_900078305.2_01305	GCA_900078305.2_01306
11	A	Corynebacterium riegelii	PUDD_83A45	No	GCA_001263755.1	Clinical	Human		Yes	GCA_001263755.1_01502	GCA_001263755.1_01504		GCA_001263755.1_00050	GCA_001263755.1_00450		GCA_001263755.1_01503	GCA_001263755.1_01469			GCA_001263755.1_01478	GCA_001263755.1_01506		GCA_001263755.1_02215		GCA_001263755.1_02214	GCA_001263755.1_02213		GCA_001263755.1_01470
12	A	Corynebacterium hadale	NBT06-6	Yes	GCA_002273005.1		Water		Yes	GCA_002273005.1_01684	GCA_002273005.1_01686		GCA_002273005.1_01340	GCA_002273005.1_00754		GCA_002273005.1_01685	GCA_002273005.1_01709			GCA_002273005.1_00869	GCA_002273005.1_00576		GCA_002273005.1_02246		GCA_002273005.1_02247	GCA_002273005.1_02248
13	A	Corynebacterium gottingense	DSM 103494	Yes	GCA_003693265.1	Clinical	Human	No	Yes	GCA_003693265.1_01062	GCA_003693265.1_01064		GCA_003693265.1_01602	GCA_003693265.1_02272		GCA_003693265.1_01063	GCA_003693265.1_00300			GCA_003693265.1_00290	GCA_003693265.1_01001		GCA_003693265.1_02397		GCA_003693265.1_02398	GCA_003693265.1_02399
14	A	Corynebacterium godavarianum	PRD07	Yes	GCA_016785885.1		River	Yes	Yes	GCA_016785885.1_00656	GCA_016785885.1_00654		GCA_016785885.1_01988	GCA_016785885.1_01568		GCA_016785885.1_00655	GCA_016785885.1_00645			GCA_016785885.1_00635	GCA_016785885.1_00880		GCA_016785885.1_02264		GCA_016785885.1_02265	GCA_016785885.1_02266		GCA_016785885.1_00644
15	A	Corynebacterium imitans	DSM 44264	Yes	GCA_000739455.1	Clinical	Human	No	Yes	GCA_000739455.1_00531	GCA_000739455.1_00529		GCA_000739455.1_01895	GCA_000739455.1_01503		GCA_000739455.1_00530	GCA_000739455.1_00521			GCA_000739455.1_00513			GCA_000739455.1_02179		GCA_000739455.1_02180	GCA_000739455.1_02181
16	A	Corynebacterium imitans	NCTC13015	Yes	GCA_900187215.1	Clinical	Human	No	Yes	GCA_900187215.1_00597	GCA_900187215.1_00595		GCA_900187215.1_01960	GCA_900187215.1_01568		GCA_900187215.1_00596	GCA_900187215.1_00587			GCA_900187215.1_00579			GCA_900187215.1_02244		GCA_900187215.1_02245	GCA_900187215.1_02246
17	B	Corynebacterium lipophiloflavum	DSM 44291	Yes	GCA_000159635.1	Clinical	Human	Yes	Yes	GCA_000159635.1_02273			GCA_000159635.1_01018	GCA_000159635.1_01400			GCA_000159635.1_02245			GCA_000159635.1_02239			GCA_000159635.1_00745		GCA_000159635.1_00744	GCA_000159635.1_00743		GCA_000159635.1_02244
18	B	Corynebacterium sanguinis	CCUG 58655	Yes	GCA_007641235.1	Clinical/Evironmental	Human	Yes	Yes	GCA_007641235.1_00325	GCA_007641235.1_00327		GCA_007641235.1_01260	GCA_007641235.1_01663		GCA_007641235.1_00326	GCA_007641235.1_00351	GCA_007641235.1_00390		GCA_007641235.1_00357			GCA_007641235.1_00978		GCA_007641235.1_00977	GCA_007641235.1_00976		GCA_007641235.1_00352
19	B	Corynebacterium qintianiae	MC1420	Yes	GCA_011038645.2		Bharal		Yes	GCA_011038645.2_00488	GCA_011038645.2_00486		GCA_011038645.2_01729	GCA_011038645.2_01344		GCA_011038645.2_00487	GCA_011038645.2_00452			GCA_011038645.2_00444	GCA_011038645.2_00683		GCA_011038645.2_01997		GCA_011038645.2_01998	GCA_011038645.2_01999		GCA_011038645.2_00451
20	B	Corynebacterium mycetoides	DSM 20632	Yes	GCA_900103625.1	Clinical	Human		Yes	GCA_900103625.1_02046	GCA_900103625.1_02044		GCA_900103625.1_01161	GCA_900103625.1_00790		GCA_900103625.1_02045	GCA_900103625.1_02027			GCA_900103625.1_02021			GCA_900103625.1_01424		GCA_900103625.1_01425	GCA_900103625.1_01426		GCA_900103625.1_02026
21	B	Corynebacterium liangguodongii	2184	Yes	GCA_003070865.1		Tibetan antelopes			GCA_003070865.1_00540	GCA_003070865.1_00538		GCA_003070865.1_01775	GCA_003070865.1_01369		GCA_003070865.1_00539	GCA_003070865.1_00524	GCA_003070865.1_00462		GCA_003070865.1_00517	GCA_003070865.1_00746		GCA_003070865.1_02122		GCA_003070865.1_02123	GCA_003070865.1_02124		GCA_003070865.1_00523
22	B	Corynebacterium timonense	5401744	Yes	GCA_000312345.1	Clinical	Human			GCA_000312345.1_01600	GCA_000312345.1_01598		GCA_000312345.1_00529	GCA_000312345.1_00092		GCA_000312345.1_01599	GCA_000312345.1_01565			GCA_000312345.1_01559	GCA_000312345.1_01350		GCA_000312345.1_02008		GCA_000312345.1_02009	GCA_000312345.1_02010		GCA_000312345.1_01564
23	B	"Corynebacterium senegalense"	Marseille-P4329	Yes	GCA_900411315.1	Commonsal	Human skin			GCA_900411315.1_00902	GCA_900411315.1_00904		GCA_900411315.1_01838	GCA_900411315.1_00014		GCA_900411315.1_00903	GCA_900411315.1_00911			GCA_900411315.1_00917	GCA_900411315.1_00711		GCA_900411315.1_01545		GCA_900411315.1_01544	GCA_900411315.1_01543		GCA_900411315.1_00912
24	B	Corynebacterium capitovis	DSM 44611	Yes	GCA_000372085.1	Veterinary	Sheep	No	Yes	GCA_000372085.1_01194	GCA_000372085.1_01192		GCA_000372085.1_00046	GCA_000372085.1_00398		GCA_000372085.1_01193	GCA_000372085.1_01175			GCA_000372085.1_01167	GCA_000372085.1_01570		GCA_000372085.1_01847		GCA_000372085.1_01848	GCA_000372085.1_01849		GCA_000372085.1_01174
25	C	"Corynebacterium urinipleomorphum"	Marseille-P2799	Yes	GCA_900155535.1		Human						GCA_900155535.1_01480	GCA_900155535.1_02079			GCA_900155535.1_00117			GCA_900155535.1_01096			GCA_900155535.1_01152		GCA_900155535.1_01151	GCA_900155535.1_01150		GCA_900155535.1_00118
26	C	Corynebacterium appendicis	DSM 44531	Yes	GCA_900156665.1	Clinical	Human	Yes	Yes				GCA_900156665.1_02084	GCA_900156665.1_00881			GCA_900156665.1_00169			GCA_900156665.1_00157			GCA_900156665.1_01211		GCA_900156665.1_01210	GCA_900156665.1_01209		GCA_900156665.1_00168
27	C	"Corynebacterium genitalium"	ATCC 33030	No	GCA_000143825.1	Clinical	Human						GCA_000143825.1_01052	GCA_000143825.1_01426			GCA_000143825.1_00094			GCA_000143825.1_00106	GCA_000143825.1_02121		GCA_000143825.1_00743		GCA_000143825.1_00742	GCA_000143825.1_00741		GCA_000143825.1_00095
28	C	Corynebacterium tuscaniense	CCUG 51321	Yes	GCA_008693065.1	Clinical	Human	No	Yes	GCA_008693065.1_01231			GCA_008693065.1_01402	GCA_008693065.1_00957		GCA_008693065.1_01230	GCA_008693065.1_00807			GCA_008693065.1_00787	GCA_008693065.1_01367		GCA_008693065.1_00690		GCA_008693065.1_00689	GCA_008693065.1_00688		GCA_008693065.1_00806
29	C	Corynebacterium aquatimens	DSM 45632	Yes	GCA_015752125.1	Clinical	Human	Yes	Yes				GCA_015752125.1_01201	GCA_015752125.1_00814			GCA_015752125.1_02133			GCA_015752125.1_02124			GCA_015752125.1_01862		GCA_015752125.1_01861	GCA_015752125.1_01860
30	D	Corynebacterium pilosum	DSM 20521	Yes	GCA_000373805.1	Opportunistic bovine pathogen	Cow		Yes	GCA_000373805.1_01800	GCA_000373805.1_01801	GCA_000373805.1_01075	GCA_000373805.1_01782	GCA_000373805.1_00002		GCA_000373805.1_00949	GCA_000373805.1_02211			GCA_000373805.1_02204			GCA_000373805.1_01922		GCA_000373805.1_01923	GCA_000373805.1_01924		GCA_000373805.1_02210
31	D	Corynebacterium pilosum	NCTC11862	Yes	GCA_900447205.1	Opportunistic bovine pathogen	Cow		Yes	GCA_900447205.1_00488	GCA_900447205.1_00489	GCA_900447205.1_01326	GCA_900447205.1_00470	GCA_900447205.1_00058		GCA_900447205.1_01628	GCA_900447205.1_01579			GCA_900447205.1_01572			GCA_900447205.1_00798		GCA_900447205.1_00799	GCA_900447205.1_00800		GCA_900447205.1_01578
32	D	Corynebacterium cystitidis	NCTC11863	Yes	GCA_900187295.1	Veterinary	Cow		Yes	GCA_900187295.1_00334	GCA_900187295.1_00333	GCA_900187295.1_02191	GCA_900187295.1_00361	GCA_900187295.1_00869		GCA_900187295.1_01790	GCA_900187295.1_01870			GCA_900187295.1_01879			GCA_900187295.1_02860		GCA_900187295.1_02859	GCA_900187295.1_02858		GCA_900187295.1_01871
33	D	Corynebacterium lubricantis	DSM 45231	Yes	GCA_000379425.1		Lubricant			GCA_000379425.1_00797	GCA_000379425.1_00796	GCA_000379425.1_02494	GCA_000379425.1_00899	GCA_000379425.1_02633		GCA_000379425.1_00697	GCA_000379425.1_01585			GCA_000379425.1_01592			GCA_000379425.1_00525		GCA_000379425.1_00524	GCA_000379425.1_00523		GCA_000379425.1_01586
34	Singleton	Corynebacterium uterequi	DSM 45634	Yes	GCA_001021065.1		Horse	No		GCA_001021065.1_01760	GCA_001021065.1_01408		GCA_001021065.1_01733	GCA_001021065.1_01338		GCA_001021065.1_01407	GCA_001021065.1_00491			GCA_001021065.1_00485	GCA_001021065.1_01406		GCA_001021065.1_02081		GCA_001021065.1_02082	GCA_001021065.1_02083		GCA_001021065.1_00490
35	Singleton	Corynebacterium yudongzhengii	2183	Yes	GCA_003065405.1		Tibetan antelopes			GCA_003065405.1_01945	GCA_003065405.1_01946	GCA_003065405.1_00277	GCA_003065405.1_01929	GCA_003065405.1_00931		GCA_003065405.1_00528	GCA_003065405.1_00527			GCA_003065405.1_00519	GCA_003065405.1_01506		GCA_003065405.1_02253		GCA_003065405.1_02254	GCA_003065405.1_02255		GCA_003065405.1_00526
36	E	Corynebacterium doosanense	CAU 212	Yes	GCA_000767055.1		Sludge		Yes	GCA_000767055.1_02187	GCA_000767055.1_00457		GCA_000767055.1_02167	GCA_000767055.1_01738		GCA_000767055.1_00699	GCA_000767055.1_00698			GCA_000767055.1_00691	GCA_000767055.1_00900		GCA_000767055.1_02512		GCA_000767055.1_02513	GCA_000767055.1_02514		GCA_000767055.1_00697
37	E	Corynebacterium tapiri	LMG 28165	Yes	GCA_006334925.1		Tapiri		Yes	GCA_006334925.1_00038	GCA_006334925.1_00037	GCA_006334925.1_01571	GCA_006334925.1_00154	GCA_006334925.1_00784		GCA_006334925.1_01146	GCA_006334925.1_01147			GCA_006334925.1_01152	GCA_006334925.1_00421		GCA_006334925.1_00050		GCA_006334925.1_00051	GCA_006334925.1_00052		GCA_006334925.1_01148
38	Singleton	Corynebacterium maris	DSM 45190	Yes	GCA_000442645.1		Coral		Yes	GCA_000442645.1_02182	GCA_000442645.1_02185	GCA_000442645.1_00420	GCA_000442645.1_02155	GCA_000442645.1_01640		GCA_000442645.1_00694	GCA_000442645.1_00693	GCA_000442645.1_00140		GCA_000442645.1_00666			GCA_000442645.1_02465		GCA_000442645.1_02466	GCA_000442645.1_02467		GCA_000442645.1_00692
39	F	Corynebacterium minutissimum	ATCC 23348	Yes	GCA_000805675.1	Opportunistic pathogen	Human		Yes	GCA_000805675.1_02347	GCA_000805675.1_02351	GCA_000805675.1_00546	GCA_000805675.1_02213	GCA_000805675.1_01768		GCA_000805675.1_00808	GCA_000805675.1_00807			GCA_000805675.1_00800	GCA_000805675.1_00842		GCA_000805675.1_00072		GCA_000805675.1_00073	GCA_000805675.1_00074		GCA_000805675.1_00806
40	F	Corynebacterium minutissimum	NCTC10288	Yes	GCA_900478045.1	Opportunistic pathogen	Human		Yes	GCA_900478045.1_00489	GCA_900478045.1_00485	GCA_900478045.1_02246	GCA_900478045.1_00506	GCA_900478045.1_00952		GCA_900478045.1_01983	GCA_900478045.1_01984			GCA_900478045.1_01991	GCA_900478045.1_01949		GCA_900478045.1_00199		GCA_900478045.1_00198	GCA_900478045.1_00197		GCA_900478045.1_01985
41	F	Corynebacterium minutissimum	NBRC 15361	Yes	GCA_001552395.1	Opportunistic pathogen	Human		Yes	GCA_001552395.1_00618	GCA_001552395.1_00614	GCA_001552395.1_01651	GCA_001552395.1_00635	GCA_001552395.1_00902		GCA_001552395.1_00105	GCA_001552395.1_00106			GCA_001552395.1_00113	GCA_001552395.1_00071		GCA_001552395.1_01509		GCA_001552395.1_01508	GCA_001552395.1_01507		GCA_001552395.1_00107
42	F	Corynebacterium singulare	IBS B52218	Yes	GCA_000833575.1	Clinical	Human		Yes	GCA_000833575.1_02150	GCA_000833575.1_02154	GCA_000833575.1_00328	GCA_000833575.1_02137	GCA_000833575.1_01666		GCA_000833575.1_00618	GCA_000833575.1_00617			GCA_000833575.1_00610	GCA_000833575.1_00648		GCA_000833575.1_02469		GCA_000833575.1_02470	GCA_000833575.1_02471		GCA_000833575.1_00616
43	F	Corynebacterium aurimucosum	ATCC 700975	No	GCA_000022905.1	Clinical	Human		Yes	GCA_000022905.1_02205	GCA_000022905.1_02209	GCA_000022905.1_00303	GCA_000022905.1_02186	GCA_000022905.1_01607		GCA_000022905.1_00597	GCA_000022905.1_00596			GCA_000022905.1_00589	GCA_000022905.1_00626		GCA_000022905.1_02510		GCA_000022905.1_02511	GCA_000022905.1_02512		GCA_000022905.1_00595
44	F	Corynebacterium simulans	Wattiau	No	GCA_001586235.1	Clinical	Human		Yes	GCA_001586235.1_01959	GCA_001586235.1_01180		GCA_001586235.1_01972	GCA_001586235.1_02408		GCA_001586235.1_00903	GCA_001586235.1_00905			GCA_001586235.1_00912	GCA_001586235.1_00866		GCA_001586235.1_01700		GCA_001586235.1_01699	GCA_001586235.1_01698		GCA_001586235.1_00906
45	F	Corynebacterium striatum	NCTC764	Yes	GCA_900447675.1		Human	No	Yes	GCA_900447675.1_02195	GCA_900447675.1_02199	GCA_900447675.1_00355	GCA_900447675.1_02181	GCA_900447675.1_01750		GCA_900447675.1_00673	GCA_900447675.1_00672			GCA_900447675.1_00663	GCA_900447675.1_00717		GCA_900447675.1_02563		GCA_900447675.1_02564	GCA_900447675.1_02565		GCA_900447675.1_00671
46	F	Corynebacterium flavescens	OJ8	Yes	GCA_001941465.1		Dairy			GCA_001941465.1_02032	GCA_001941465.1_02033	GCA_001941465.1_00345	GCA_001941465.1_01998	GCA_001941465.1_01526		GCA_001941465.1_00602	GCA_001941465.1_00601			GCA_001941465.1_00592	GCA_001941465.1_00640		GCA_001941465.1_02369		GCA_001941465.1_02370	GCA_001941465.1_02371		GCA_001941465.1_00600
47	F	Corynebacterium accolens	ATCC 49725	Yes	GCA_000159115.1	Clinical	Human	Yes	Yes				GCA_000159115.1_00833	GCA_000159115.1_01212			GCA_000159115.1_02147			GCA_000159115.1_02141	GCA_000159115.1_02180		GCA_000159115.1_00519		GCA_000159115.1_00518	GCA_000159115.1_00517		GCA_000159115.1_02146
48	F	Corynebacterium segmentosum	NCTC934	No	GCA_900637825.1		Human (nasal catarrh)						GCA_900637825.1_01800	GCA_900637825.1_01425			GCA_900637825.1_00546			GCA_900637825.1_00540	GCA_900637825.1_00579		GCA_900637825.1_02101		GCA_900637825.1_02102	GCA_900637825.1_02103		GCA_900637825.1_00545
49	F	Corynebacterium macginleyi	180126	No	GCA_016628615.2	Clinical	Human	Yes	Yes				GCA_016628615.2_01370	GCA_016628615.2_00985			GCA_016628615.2_00085			GCA_016628615.2_00080	GCA_016628615.2_00119		GCA_016628615.2_02123		GCA_016628615.2_02122	GCA_016628615.2_02121		GCA_016628615.2_00084
50	F	"Corynebacterium pseudogenitalium"	ATCC 33035	No	GCA_000156615.2	Commonsal	Human						GCA_000156615.2_01132	GCA_000156615.2_01807			GCA_000156615.2_00151			GCA_000156615.2_00159	GCA_000156615.2_00116		GCA_000156615.2_01956		GCA_000156615.2_01955	GCA_000156615.2_01954		GCA_000156615.2_00152
51	F	Corynebacterium tuberculostearicum	DSM 44922	Yes	GCA_013408445.1	Clinical	Human	Yes	Yes				GCA_013408445.1_01200	GCA_013408445.1_00752			GCA_013408445.1_02229			GCA_013408445.1_02221	GCA_013408445.1_02263		GCA_013408445.1_01529		GCA_013408445.1_01530	GCA_013408445.1_01531		GCA_013408445.1_02228
52	F	"Corynebacterium kefirresidentii"	SB	Yes	GCA_002154655.1		Kefir grains						GCA_002154655.1_02316	GCA_002154655.1_00867			GCA_002154655.1_01540			GCA_002154655.1_01532	GCA_002154655.1_01575		GCA_002154655.1_02422		GCA_002154655.1_02423	GCA_002154655.1_02424		GCA_002154655.1_01539
53	F	Corynebacterium camporealensis	DSM 44610	Yes	GCA_000980815.1	Veterinary	Sheep	No	Yes	GCA_000980815.1_01828	GCA_000980815.1_01829	GCA_000980815.1_00248	GCA_000980815.1_01815	GCA_000980815.1_01433		GCA_000980815.1_00506	GCA_000980815.1_00504			GCA_000980815.1_00497	GCA_000980815.1_00525		GCA_000980815.1_02139		GCA_000980815.1_02140	GCA_000980815.1_02141		GCA_000980815.1_00503
54	G	Corynebacterium lizhenjunii	ZJ-599	Yes	GCA_011038655.2		The Himalayan marmot		Yes	GCA_011038655.2_02010	GCA_011038655.2_02015	GCA_011038655.2_00273	GCA_011038655.2_01990	GCA_011038655.2_01510		GCA_011038655.2_01879	GCA_011038655.2_01882			GCA_011038655.2_01887	GCA_011038655.2_01859		GCA_011038655.2_02242		GCA_011038655.2_02243	GCA_011038655.2_02245
55	G	"Corynebacterium phoceense"	MC1	Yes	GCA_900092335.1		Human			GCA_900092335.1_02674	GCA_900092335.1_00508		GCA_900092335.1_02660	GCA_900092335.1_02107		GCA_900092335.1_01236	GCA_900092335.1_01237	GCA_900092335.1_01077		GCA_900092335.1_01245	GCA_900092335.1_01207		GCA_900092335.1_00258		GCA_900092335.1_00259	GCA_900092335.1_00261		GCA_900092335.1_01238
56	G	Corynebacterium phocae	M408/89/1	Yes	GCA_001941565.1		Seal		Yes	GCA_001941565.1_00625	GCA_001941565.1_00621	GCA_001941565.1_00334	GCA_001941565.1_00643	GCA_001941565.1_01024		GCA_001941565.1_02008	GCA_001941565.1_02009			GCA_001941565.1_02015			GCA_001941565.1_02347		GCA_001941565.1_02348	GCA_001941565.1_02351		GCA_001941565.1_02010
57	Singleton	Corynebacterium endometrii	LMM-1653	Yes	GCA_004795735.1	Veterinary	Cow	Yes	Yes	GCA_004795735.1_01808	GCA_004795735.1_01809	GCA_004795735.1_00297	GCA_004795735.1_01793	GCA_004795735.1_01394		GCA_004795735.1_00522	GCA_004795735.1_00521			GCA_004795735.1_00514	GCA_004795735.1_01907		GCA_004795735.1_02113		GCA_004795735.1_02114	GCA_004795735.1_02115		GCA_004795735.1_00520
58	H	Corynebacterium ammoniagenes	DSM 20306	Yes	GCA_000164115.1		Stool of infant		Yes	GCA_000164115.1_01297	GCA_000164115.1_01296	GCA_000164115.1_01687	GCA_000164115.1_01312	GCA_000164115.1_02475		GCA_000164115.1_00325	GCA_000164115.1_00326			GCA_000164115.1_00338	GCA_000164115.1_01238		GCA_000164115.1_01215		GCA_000164115.1_01216	GCA_000164115.1_01217		GCA_000164115.1_00327
59	H	Corynebacterium stationis	622=DSM 20302	Yes	GCA_001941345.1		Sea water	No	Yes	GCA_001941345.1_02142	GCA_001941345.1_02143	GCA_001941345.1_00377	GCA_001941345.1_02099	GCA_001941345.1_01109		GCA_001941345.1_00635	GCA_001941345.1_00634			GCA_001941345.1_00621	GCA_001941345.1_02455		GCA_001941345.1_02431		GCA_001941345.1_02432	GCA_001941345.1_02433		GCA_001941345.1_00633
60	H	Corynebacterium casei	LMG S-19264	Yes	GCA_000550785.1		Cheese		Yes	GCA_000550785.1_02337	GCA_000550785.1_02338	GCA_000550785.1_00461	GCA_000550785.1_02308	GCA_000550785.1_01274		GCA_000550785.1_00744	GCA_000550785.1_00743			GCA_000550785.1_00730	GCA_000550785.1_02749		GCA_000550785.1_02722		GCA_000550785.1_02723	GCA_000550785.1_02724		GCA_000550785.1_00742
61	Singleton	Corynebacterium massiliense	DSM 45435	Yes	GCA_000420605.1	Clinical	Human			GCA_000420605.1_01875	GCA_000420605.1_01874		GCA_000420605.1_01839	GCA_000420605.1_00256		GCA_000420605.1_00702	GCA_000420605.1_00703			GCA_000420605.1_00709	GCA_000420605.1_00685		GCA_000420605.1_01637		GCA_000420605.1_01636	GCA_000420605.1_01635
62	Singleton	"Corynebacterium incognitum"	Marseille-Q3630	Yes	GCA_014217255.1	Clinical	Human			GCA_014217255.1_00695	GCA_014217255.1_00696	GCA_014217255.1_01391	GCA_014217255.1_00672	GCA_014217255.1_00284		GCA_014217255.1_01644	GCA_014217255.1_01643			GCA_014217255.1_01635	GCA_014217255.1_01653		GCA_014217255.1_00991		GCA_014217255.1_00992	GCA_014217255.1_00994		GCA_014217255.1_01642
63	Singleton	Corynebacterium propinquum	DSM 44285	Yes	GCA_000375525.1		Human		Yes	GCA_000375525.1_01456	GCA_000375525.1_01727		GCA_000375525.1_01474	GCA_000375525.1_00265		GCA_000375525.1_02037	GCA_000375525.1_02035			GCA_000375525.1_02029			GCA_000375525.1_02135		GCA_000375525.1_02136	GCA_000375525.1_02137		GCA_000375525.1_02034
64	Singleton	Corynebacterium pseudodiphtheriticum	DSM 44287	Yes	GCA_000688415.1	Clinical	Human		Yes	GCA_000688415.1_01416	GCA_000688415.1_00283		GCA_000688415.1_01398	GCA_000688415.1_01062		GCA_000688415.1_00524	GCA_000688415.1_00522			GCA_000688415.1_00516			GCA_000688415.1_00177		GCA_000688415.1_00176	GCA_000688415.1_00175
65	I	Corynebacterium humireducens	DSM 45392	Yes	GCA_000819445.1		Fuel cell			GCA_000819445.1_02169	GCA_000819445.1_02170		GCA_000819445.1_02147	GCA_000819445.1_01659		GCA_000819445.1_00542	GCA_000819445.1_00541	GCA_000819445.1_00778		GCA_000819445.1_00521			GCA_000819445.1_02489		GCA_000819445.1_02490	GCA_000819445.1_02491		GCA_000819445.1_00540
66	I	Corynebacterium pollutisoli	VDS11	Yes	GCA_900177745.1		Soil			GCA_900177745.1_00116	GCA_900177745.1_00115		GCA_900177745.1_00150	GCA_900177745.1_00630		GCA_900177745.1_01353	GCA_900177745.1_01350			GCA_900177745.1_01343			GCA_900177745.1_00854		GCA_900177745.1_00853	GCA_900177745.1_00852		GCA_900177745.1_01349
67	I	Corynebacterium marinum	DSM 44953	Yes	GCA_000835165.1		Coastal sediment			GCA_000835165.1_02041	GCA_000835165.1_02042	GCA_000835165.1_00290	GCA_000835165.1_01995	GCA_000835165.1_01525		GCA_000835165.1_00518	GCA_000835165.1_00517			GCA_000835165.1_00509	GCA_000835165.1_00939		GCA_000835165.1_02331		GCA_000835165.1_02332	GCA_000835165.1_02333		GCA_000835165.1_00516
68	I	Corynebacterium testudinoris	DSM 44614	Yes	GCA_001021045.1	Veterinary	Tortoise	No	Yes	GCA_001021045.1_02134	GCA_001021045.1_02135	GCA_001021045.1_00305	GCA_001021045.1_02096	GCA_001021045.1_01613		GCA_001021045.1_00571	GCA_001021045.1_00570			GCA_001021045.1_00563			GCA_001021045.1_02473		GCA_001021045.1_02474	GCA_001021045.1_02475		GCA_001021045.1_00569
69	I	Corynebacterium alimapuense	VA37-3	Yes	GCA_003716585.1		Marine sediment		Yes	GCA_003716585.1_01011	GCA_003716585.1_01012		GCA_003716585.1_00996	GCA_003716585.1_00633		GCA_003716585.1_01137	GCA_003716585.1_01138			GCA_003716585.1_01145	GCA_003716585.1_01619		GCA_003716585.1_00208		GCA_003716585.1_00209	GCA_003716585.1_00210		GCA_003716585.1_01139
70	Singleton	Corynebacterium halotolerans	DSM 44683	Yes	GCA_000688435.1	Environmental	Saline Soil	No	Yes	GCA_000688435.1_01147	GCA_000688435.1_01145		GCA_000688435.1_01178	GCA_000688435.1_00255		GCA_000688435.1_02810	GCA_000688435.1_02811			GCA_000688435.1_02819	GCA_000688435.1_01420		GCA_000688435.1_02157		GCA_000688435.1_02156	GCA_000688435.1_02155		GCA_000688435.1_02812
71	J	Corynebacterium mastitidis	DSM 44356	Yes	GCA_000375365.1	Veterinary	Sheep	Yes	Yes				GCA_000375365.1_02158	GCA_000375365.1_00076		GCA_000375365.1_01220				GCA_000375365.1_01213	GCA_000375365.1_01844		GCA_000375365.1_00538		GCA_000375365.1_00537	GCA_000375365.1_00536
72	J	Corynebacterium oculi	NML 130210	Yes	GCA_001412105.1	Clinical	Human	Yes					GCA_001412105.1_00102	GCA_001412105.1_00516		GCA_001412105.1_00958				GCA_001412105.1_00966	GCA_001412105.1_01656		GCA_001412105.1_02314		GCA_001412105.1_02315	GCA_001412105.1_02316
73	J	Corynebacterium lowii	NML 130206	Yes	GCA_001412085.1	Clinical	Human	Yes					GCA_001412085.1_02053	GCA_001412085.1_00798		GCA_001412085.1_00582				GCA_001412085.1_00575	GCA_001412085.1_01707		GCA_001412085.1_02276		GCA_001412085.1_02275	GCA_001412085.1_02274
74	Singleton	Corynebacterium atypicum	R2070	Yes	GCA_000732945.1	Clinical	Human	No	None*	GCA_000732945.1_00807	GCA_000732945.1_00810		GCA_000732945.1_01736	GCA_000732945.1_00881		GCA_000732945.1_00554		GCA_000732945.1_00812		GCA_000732945.1_00548			GCA_000732945.1_02057		GCA_000732945.1_02058
75	Singleton	Corynebacterium frankenforstense	ST18	Yes	GCA_001941485.1		Cow (milk)		Yes	GCA_001941485.1_01879	GCA_001941485.1_00288		GCA_001941485.1_01847	GCA_001941485.1_01426		GCA_001941485.1_00554	GCA_001941485.1_00552			GCA_001941485.1_00546	GCA_001941485.1_00204		GCA_001941485.1_02139		GCA_001941485.1_02140	GCA_001941485.1_02141		GCA_001941485.1_00551
76	Singleton	Corynebacterium otitidis	ATCC 51513	Yes	GCA_000296405.1	Clinical	Human		None	GCA_000296405.1_01636	GCA_000296405.1_01630					GCA_000296405.1_01638				GCA_000296405.1_01637	GCA_000296405.1_00394
77	Singleton	Corynebacterium renale	DSM 20688	Yes	GCA_002563965.1	Veterinary	Cattle		Yes	GCA_002563965.1_01214	GCA_002563965.1_01212	GCA_002563965.1_00404	GCA_002563965.1_01243	GCA_002563965.1_01637		GCA_002563965.1_00162		GCA_002563965.1_00164		GCA_002563965.1_00173	GCA_002563965.1_02207		GCA_002563965.1_00911		GCA_002563965.1_00910	GCA_002563965.1_00909
78	Singleton	Corynebacterium renale	NCTC7448	Yes	GCA_900478035.1	Veterinary	Cattle		Yes	GCA_900478035.1_00310	GCA_900478035.1_00312	GCA_900478035.1_01120	GCA_900478035.1_00281	GCA_900478035.1_02114		GCA_900478035.1_01362	GCA_900478035.1_01360			GCA_900478035.1_01351	GCA_900478035.1_01546		GCA_900478035.1_00614		GCA_900478035.1_00615	GCA_900478035.1_00616
79	Singleton	Corynebacterium caspium	DSM 44850	Yes	GCA_000379705.1		Caspian Seal	No	None	GCA_000379705.1_01644	GCA_000379705.1_01645	GCA_000379705.1_00519	GCA_000379705.1_01624	GCA_000379705.1_00272		GCA_000379705.1_00710	GCA_000379705.1_00708			GCA_000379705.1_00701	GCA_000379705.1_01467		GCA_000379705.1_00463		GCA_000379705.1_00462	GCA_000379705.1_00461
80	Singleton	Corynebacterium spheniscorum	J11, PG 39	Yes	GCA_900113445.1		Magellanic penguin	No	Yes	GCA_900113445.1_01825	GCA_900113445.1_01824		GCA_900113445.1_01841	GCA_900113445.1_00674		GCA_900113445.1_00512	GCA_900113445.1_00510			GCA_900113445.1_00504			GCA_900113445.1_01702		GCA_900113445.1_01701	GCA_900113445.1_01700
81	K	Corynebacterium jeikeium	ATCC 43734	Yes	GCA_000163435.1	Clinical	Human	Yes	Yes				GCA_000163435.1_01118	GCA_000163435.1_00938			GCA_000163435.1_01683	GCA_000163435.1_01588		GCA_000163435.1_01691	GCA_000163435.1_01237		GCA_000163435.1_00277		GCA_000163435.1_00278	GCA_000163435.1_00279
82	K	Corynebacterium jeikeium	NCTC11913	Yes	GCA_900461185.1	Clinical	Human	Yes	Yes				GCA_900461185.1_01455	GCA_900461185.1_00819			GCA_900461185.1_00191	GCA_900461185.1_00290		GCA_900461185.1_00183	GCA_900461185.1_01583		GCA_900461185.1_01860		GCA_900461185.1_01861	GCA_900461185.1_01862
83	K	Corynebacterium falsenii	BL 8171	Yes	GCA_000525655.1	Clinical	Human	No	Yes	GCA_000525655.1_01440	GCA_000525655.1_01441		GCA_000525655.1_00628	GCA_000525655.1_01270			GCA_000525655.1_01442	GCA_000525655.1_01821	GCA_000525655.1_01735	GCA_000525655.1_01829	GCA_000525655.1_00490	GCA_000525655.1_01443	GCA_000525655.1_00171		GCA_000525655.1_00170	GCA_000525655.1_00169
84	K	Corynebacterium resistens	DSM 45100	Yes	GCA_000177535.2	Clinical	Human	Yes					GCA_000177535.2_00657	GCA_000177535.2_01307			GCA_000177535.2_01859	GCA_000177535.2_01784		GCA_000177535.2_01865	GCA_000177535.2_00787		GCA_000177535.2_00581		GCA_000177535.2_00580	GCA_000177535.2_00579
85	K	Corynebacterium auriscanis	CIP 106629	Yes	GCA_000767255.1	Veterinary	Dog	No	Yes	GCA_000767255.1_00913	GCA_000767255.1_00912		GCA_000767255.1_01093	GCA_000767255.1_00144			GCA_000767255.1_00911	GCA_000767255.1_00549	GCA_000767255.1_01707	GCA_000767255.1_00541	GCA_000767255.1_00910		GCA_000767255.1_01389		GCA_000767255.1_01392	GCA_000767255.1_01393
86	K	Corynebacterium anserum	23H37-10	Yes	GCA_014262665.1		White-fronted geese		Yes	GCA_014262665.1_01232	GCA_014262665.1_01233		GCA_014262665.1_00532	GCA_014262665.1_01103			GCA_014262665.1_01234	GCA_014262665.1_01519	GCA_014262665.1_01439	GCA_014262665.1_01527	GCA_014262665.1_01235		GCA_014262665.1_00133		GCA_014262665.1_00132	GCA_014262665.1_00131
87	K	"Corynebacterium dentalis"	Marseille-P4122	Yes	GCA_900232865.1	Clinical	Human						GCA_900232865.1_01340	GCA_900232865.1_00951			GCA_900232865.1_00457			GCA_900232865.1_00464	GCA_900232865.1_01228		GCA_900232865.1_00870		GCA_900232865.1_00871	GCA_900232865.1_00872
88	Singleton	"Corynebacterium heidelbergense"	DSM 104638	No	GCA_003285565.1		Egyptian geese	Yes	Yes				GCA_003285565.1_02072	GCA_003285565.1_00245			GCA_003285565.1_01535			GCA_003285565.1_01530			GCA_003285565.1_00500		GCA_003285565.1_00501	GCA_003285565.1_00502
89	Singleton	Corynebacterium urealyticum	NCTC12011	Yes	GCA_900187235.1	Clinical	Human	Yes	Yes				GCA_900187235.1_00837	GCA_900187235.1_00283			GCA_900187235.1_01942			GCA_900187235.1_01937	GCA_900187235.1_01026		GCA_900187235.1_01646		GCA_900187235.1_01645	GCA_900187235.1_01644
90	L	"Corynebacterium provencense"	SN15	Yes	GCA_900049755.1		Human (obese)			GCA_900049755.1_02209	GCA_900049755.1_02210		GCA_900049755.1_02098	GCA_900049755.1_00088		GCA_900049755.1_00538	GCA_900049755.1_02211	GCA_900049755.1_00449		GCA_900049755.1_00542	GCA_900049755.1_02754	GCA_900049755.1_02212	GCA_900049755.1_01398		GCA_900049755.1_01397	GCA_900049755.1_01396
91	L	"Corynebacterium neomassiliense"	Marseille-P3888	Yes	GCA_900626215.1		Human			GCA_900626215.1_01397	GCA_900626215.1_01398		GCA_900626215.1_02561	GCA_900626215.1_00488	GCA_900626215.1_00612	GCA_900626215.1_01066	GCA_900626215.1_01399	GCA_900626215.1_00979		GCA_900626215.1_01070	GCA_900626215.1_02426	GCA_900626215.1_01400	GCA_900626215.1_02065		GCA_900626215.1_02064	GCA_900626215.1_02063
92	L	Corynebacterium terpenotabidum	Y-11	Yes	GCA_000418365.1		Soil		Yes	GCA_000418365.1_02226	GCA_000418365.1_02227		GCA_000418365.1_00712	GCA_000418365.1_01374		GCA_000418365.1_01847	GCA_000418365.1_02228	GCA_000418365.1_01754	GCA_000418365.1_01767	GCA_000418365.1_01851	GCA_000418365.1_00577	GCA_000418365.1_02229	GCA_000418365.1_00219		GCA_000418365.1_00218	GCA_000418365.1_00217
93	L	Corynebacterium variabile	NBRC 15286	Yes	GCA_006539825.1		Food		Yes	GCA_006539825.1_00606	GCA_006539825.1_00605		GCA_006539825.1_02001	GCA_006539825.1_01537		GCA_006539825.1_02276	GCA_006539825.1_00604	GCA_006539825.1_00284		GCA_006539825.1_02280	GCA_006539825.1_02796	GCA_006539825.1_00603	GCA_006539825.1_00832		GCA_006539825.1_00833	GCA_006539825.1_00834
94	L	Corynebacterium nuruki	S6-4	Yes	GCA_007970465.1		Fermentation starter		Yes	GCA_007970465.1_01570	GCA_007970465.1_01571		GCA_007970465.1_01166	GCA_007970465.1_00373		GCA_007970465.1_02745	GCA_007970465.1_01572	GCA_007970465.1_02856		GCA_007970465.1_02741	GCA_007970465.1_01324	GCA_007970465.1_01573	GCA_007970465.1_02150		GCA_007970465.1_02149	GCA_007970465.1_02148
95	Singleton	Corynebacterium glyciniphilum	AJ 3170	Yes	GCA_000626675.1		Banana		Yes	GCA_000626675.1_00521	GCA_000626675.1_00520		GCA_000626675.1_02487	GCA_000626675.1_01589		GCA_000626675.1_00911	GCA_000626675.1_00519	GCA_000626675.1_00646		GCA_000626675.1_00907	GCA_000626675.1_02656	GCA_000626675.1_00518	GCA_000626675.1_03103		GCA_000626675.1_03104	GCA_000626675.1_03105
96	Singleton	Corynebacterium bovis	DSM 20582	Yes	GCA_000183325.2	Commonsal	Cow (Human)	Yes	Yes				GCA_000183325.2_00117	GCA_000183325.2_02046		GCA_000183325.2_01490				GCA_000183325.2_01007			GCA_000183325.2_01026			GCA_000183325.2_01089		GCA_000183325.2_01489
97	Singleton	Corynebacterium kroppenstedtii	DSM 44385	Yes	GCA_000023145.1	Clinical	Human		None					GCA_000023145.1_01168		GCA_000023145.1_01569		GCA_000023145.1_00048		GCA_000023145.1_01582								GCA_000023145.1_01570
98	M	Corynebacterium xerosis	ATCC 373	Yes	GCA_000988235.1	Clinical	Human	No	Yes				GCA_000988235.1_01769	GCA_000988235.1_01696		GCA_000988235.1_00939	GCA_000988235.1_00938	GCA_000988235.1_01099		GCA_000988235.1_00944			GCA_000988235.1_01755			GCA_000988235.1_02664		GCA_000988235.1_00940
99	M	Corynebacterium xerosis	GS 1	No	GCA_003641245.1	Veterinary	Yak	No	Yes	GCA_003641245.1_01199	GCA_003641245.1_01201		GCA_003641245.1_01187	GCA_003641245.1_00755		GCA_003641245.1_02309	GCA_003641245.1_02310	GCA_003641245.1_01310		GCA_003641245.1_02304			GCA_003641245.1_01948		GCA_003641245.1_01947	GCA_003641245.1_01946		GCA_003641245.1_02308
100	M	Corynebacterium freneyi	DSM 44506	Yes	GCA_017876455.1	Clinical	Human	No	Yes	GCA_017876455.1_01980	GCA_017876455.1_01982		GCA_017876455.1_01965	GCA_017876455.1_01447		GCA_017876455.1_00525	GCA_017876455.1_00526	GCA_017876455.1_02161	GCA_017876455.1_02165	GCA_017876455.1_00520			GCA_017876455.1_00178		GCA_017876455.1_00177	GCA_017876455.1_00176		GCA_017876455.1_00524
101	M	Corynebacterium lactis	RW2-5	Yes	GCA_001274895.1		Cow (milk)		None	GCA_001274895.1_00645	GCA_001274895.1_00644					GCA_001274895.1_01941	GCA_001274895.1_01940	GCA_001274895.1_01561	GCA_001274895.1_00532	GCA_001274895.1_01951								GCA_001274895.1_01942
102	M	Corynebacterium amycolatum	FDAARGOS_1108	No	GCA_016728725.1	Clinical	Human skin	No	None	GCA_016728725.1_02122	GCA_016728725.1_02121					GCA_016728725.1_01080	GCA_016728725.1_01079	GCA_016728725.1_00737		GCA_016728725.1_01086			GCA_016728725.1_02009					GCA_016728725.1_01081
103	Singleton	Corynebacterium sputi	DSM 45148	Yes	GCA_000427865.1	Clinical	Human	Yes	Yes	GCA_000427865.1_00416	GCA_000427865.1_01672		GCA_000427865.1_00375	GCA_000427865.1_00448		GCA_000427865.1_02750	GCA_000427865.1_02751			GCA_000427865.1_02742			GCA_000427865.1_02465	GCA_000427865.1_01783	GCA_000427865.1_02464	GCA_000427865.1_02463		GCA_000427865.1_02749
104	Singleton	Corynebacterium sphenisci	DSM 44792	Yes	GCA_001941505.1		Magellanic penguin	No	Yes (Small amount)	GCA_001941505.1_00597	GCA_001941505.1_00596		GCA_001941505.1_00611	GCA_001941505.1_01069		GCA_001941505.1_01882	GCA_001941505.1_01881	GCA_001941505.1_00498	GCA_001941505.1_00668	GCA_001941505.1_01886			GCA_001941505.1_02265		GCA_001941505.1_02266	GCA_001941505.1_02267		GCA_001941505.1_01883
105	Singleton	Corynebacterium ulceribovis	DSM 45146	Yes	GCA_000372445.1	Veterinary	Cow		Yes	GCA_000372445.1_02073	GCA_000372445.1_02076		GCA_000372445.1_01362	GCA_000372445.1_00743		GCA_000372445.1_02077	GCA_000372445.1_00336			GCA_000372445.1_00330	GCA_000372445.1_01115	GCA_000372445.1_02078	GCA_000372445.1_01926	GCA_000372445.1_01191	GCA_000372445.1_01927	GCA_000372445.1_01928
106	N	Corynebacterium sp.	7B (Hoiho)	Yes	GCA_008930985.1	Veterinary	Yellow-eyed penguin			hoi105_01709	hoi105_01708		hoi105_02128	hoi105_00265		hoi105_01893	hoi105_01892	hoi105_02013		hoi105_01901			hoi105_00492		hoi105_00491	hoi105_00490		hoi105_01894
107	N	Corynebacterium sp.	3B (Hoiho)	Yes	GCA_008931025.1	Veterinary	Yellow-eyed penguin			hoi102_01560	hoi102_01561		hoi102_01545	hoi102_00130		hoi102_01833	hoi102_01834	hoi102_02145		hoi102_01825			hoi102_01113		hoi102_01114	hoi102_01115		hoi102_01832
108	Singleton	Corynebacterium ciconiae	DSM 44920	Yes	GCA_000372385.1		Black Storks		None	GCA_000372385.1_00564	GCA_000372385.1_00563		GCA_000372385.1_00583	GCA_000372385.1_02067		GCA_000372385.1_01811	GCA_000372385.1_01812	GCA_000372385.1_01885		GCA_000372385.1_01799			GCA_000372385.1_00250		GCA_000372385.1_00249	GCA_000372385.1_00248		GCA_000372385.1_01810
109	Singleton	Corynebacterium pyruviciproducens	ATCC BAA-1742	Yes	GCA_000411375.1	Clinical	Human	Yes	Yes	GCA_000411375.1_00362			GCA_000411375.1_01234	GCA_000411375.1_00828		GCA_000411375.1_02105	GCA_000411375.1_01998			GCA_000411375.1_02112			GCA_000411375.1_01620		GCA_000411375.1_01621	GCA_000411375.1_01622		GCA_000411375.1_02106
110	Singleton	Corynebacterium glucuronolyticum	DSM 44120	Yes	GCA_900176155.1	Clinical	Human (animals)	No		GCA_900176155.1_02540	GCA_900176155.1_02541		GCA_900176155.1_00515	GCA_900176155.1_00224		GCA_900176155.1_01484	GCA_900176155.1_01580	GCA_900176155.1_02542		GCA_900176155.1_01477			GCA_900176155.1_00333		GCA_900176155.1_00334	GCA_900176155.1_00335		GCA_900176155.1_01483
111	O	Corynebacterium argentoratense	DSM 44202	Yes	GCA_000590555.1	Clinical	Human	No	Yes	GCA_000590555.1_00330	GCA_000590555.1_00327		GCA_000590555.1_00339	GCA_000590555.1_01178		GCA_000590555.1_00346	GCA_000590555.1_00349	GCA_000590555.1_00430		GCA_000590555.1_01567			GCA_000590555.1_01854		GCA_000590555.1_01855	GCA_000590555.1_01856		GCA_000590555.1_00345
112	O	Corynebacterium aquilae	S-613	Yes	GCA_001941445.1		Eagles	No	Yes	GCA_001941445.1_01936	GCA_001941445.1_01937		GCA_001941445.1_01915	GCA_001941445.1_01507		GCA_001941445.1_00545	GCA_001941445.1_00550	GCA_001941445.1_00666		GCA_001941445.1_00531			GCA_001941445.1_02340		GCA_001941445.1_02341	GCA_001941445.1_02342		GCA_001941445.1_00544
113	Singleton	Corynebacterium choanae	200CH	Yes	GCA_003813965.1		Northern Bald Ibis		Yes	GCA_003813965.1_01781	GCA_003813965.1_02126		GCA_003813965.1_01771	GCA_003813965.1_01423		GCA_003813965.1_00469	GCA_003813965.1_00470	GCA_003813965.1_00543		GCA_003813965.1_00461			GCA_003813965.1_00138		GCA_003813965.1_00127	GCA_003813965.1_00124	GCA_003813965.1_00126	GCA_003813965.1_00468
114	P	Corynebacterium freiburgense	DSM 45254	Yes	GCA_000428805.1	Clinical	Human (dog bite)	No	Yes	GCA_000428805.1_02440	GCA_000428805.1_02446	GCA_000428805.1_01268	GCA_000428805.1_02589	GCA_000428805.1_00737		GCA_000428805.1_01601	GCA_000428805.1_01602	GCA_000428805.1_02645		GCA_000428805.1_01580			GCA_000428805.1_01662		GCA_000428805.1_01661	GCA_000428805.1_01660		GCA_000428805.1_01600
115	P	Corynebacterium canis	CCUG 58627	Yes	GCA_007859215.1	Clinical	Human (dog bite)		Yes	GCA_007859215.1_00505	GCA_007859215.1_00502	GCA_007859215.1_00190	GCA_007859215.1_02612	GCA_007859215.1_02203		GCA_007859215.1_02406	GCA_007859215.1_02405	GCA_007859215.1_01673		GCA_007859215.1_00776			GCA_007859215.1_02591		GCA_007859215.1_02592	GCA_007859215.1_02593		GCA_007859215.1_02407
116	P	Corynebacterium durum	DSM 45333	Yes	GCA_013410305.1	Clinical	Human		Yes	GCA_013410305.1_01403	GCA_013410305.1_01409	GCA_013410305.1_02201	GCA_013410305.1_01389	GCA_013410305.1_00870		GCA_013410305.1_02484	GCA_013410305.1_02485	GCA_013410305.1_02572		GCA_013410305.1_02473			GCA_013410305.1_01785		GCA_013410305.1_01786	GCA_013410305.1_01787		GCA_013410305.1_02483
117	Singleton	Corynebacterium epidermidicanis	DSM 45586	Yes	GCA_001021025.1	Commensal	Dog	No	Yes	GCA_001021025.1_01983	GCA_001021025.1_01990		GCA_001021025.1_01974	GCA_001021025.1_01514		GCA_001021025.1_00592	GCA_001021025.1_00593	GCA_001021025.1_00695		GCA_001021025.1_00579			GCA_001021025.1_02321	GCA_001021025.1_00780	GCA_001021025.1_02322	GCA_001021025.1_02323		GCA_001021025.1_00591
118	Q	Corynebacterium ulcerans	FRC11	No	GCA_000767685.1	Clinical	Animals (Human)		Yes	GCA_000767685.1_01736	GCA_000767685.1_01737		GCA_000767685.1_01723	GCA_000767685.1_01369		GCA_000767685.1_00541	GCA_000767685.1_00542	GCA_000767685.1_00621		GCA_000767685.1_00532			GCA_000767685.1_02066		GCA_000767685.1_02067	GCA_000767685.1_02068		GCA_000767685.1_00540
119	Q	Corynebacterium ulcerans	NCTC7910	Yes	GCA_900187135.1	Clinical	Animals (Human)		Yes	GCA_900187135.1_00811	GCA_900187135.1_00812		GCA_900187135.1_00798	GCA_900187135.1_00442		GCA_900187135.1_01865	GCA_900187135.1_01866	GCA_900187135.1_01944		GCA_900187135.1_01856			GCA_900187135.1_01156		GCA_900187135.1_01157	GCA_900187135.1_01158		GCA_900187135.1_01864
120	Q	Corynebacterium silvaticum	KL0182	Yes	GCA_004382825.2	Veterinary	Animals			GCA_004382825.2_00110	GCA_004382825.2_00109		GCA_004382825.2_00124	GCA_004382825.2_00539		GCA_004382825.2_01637	GCA_004382825.2_01638	GCA_004382825.2_01720		GCA_004382825.2_01626			GCA_004382825.2_02074		GCA_004382825.2_02075	GCA_004382825.2_02076		GCA_004382825.2_01636
121	Q	Corynebacterium pseudotuberculosis	ATCC 19410	Yes	GCA_002155265.1	Veterinary	animals (Sheep)		Yes	GCA_002155265.1_01001	GCA_002155265.1_01000		GCA_002155265.1_01013	GCA_002155265.1_01382		GCA_002155265.1_00510	GCA_002155265.1_00511	GCA_002155265.1_00590		GCA_002155265.1_00500			GCA_002155265.1_00677		GCA_002155265.1_00676	GCA_002155265.1_00675		GCA_002155265.1_00509
122	Q	Corynebacterium diphtheriae	NCTC 13129	No	GCA_000195815.1	Clinical	Human	Yes/No	Yes	GCA_000195815.1_01830	GCA_000195815.1_01831		GCA_000195815.1_01795	GCA_000195815.1_01453		GCA_000195815.1_00642	GCA_000195815.1_00644	GCA_000195815.1_00720		GCA_000195815.1_00632			GCA_000195815.1_02176		GCA_000195815.1_02177	GCA_000195815.1_02178		GCA_000195815.1_00641
123	Q	Corynebacterium diphtheriae	DSM 44123	Yes	GCA_001913265.1	Clinical	Human		Yes	GCA_001913265.1_01907	GCA_001913265.1_01908		GCA_001913265.1_01893	GCA_001913265.1_01530		GCA_001913265.1_00312	GCA_001913265.1_00315	GCA_001913265.1_00390		GCA_001913265.1_00301			GCA_001913265.1_01724		GCA_001913265.1_01723	GCA_001913265.1_01722		GCA_001913265.1_00311
124	Q	Corynebacterium belfantii	FRC0043	Yes	GCA_900205605.1	Clinical	Human		Yes	GCA_900205605.1_01598	GCA_900205605.1_01599		GCA_900205605.1_01584	GCA_900205605.1_02044		GCA_900205605.1_01409	GCA_900205605.1_01398	GCA_900205605.1_02230		GCA_900205605.1_01053			GCA_900205605.1_02475		GCA_900205605.1_02476	GCA_900205605.1_02477		GCA_900205605.1_01408
125	Q	Corynebacterium rouxii	FRC0190	Yes	GCA_902702935.1	Clinical	Human			GCA_902702935.1_01869	GCA_902702935.1_01870		GCA_902702935.1_01835	GCA_902702935.1_01504		GCA_902702935.1_00667	GCA_902702935.1_00670	GCA_902702935.1_00732		GCA_902702935.1_00657			GCA_902702935.1_02218		GCA_902702935.1_02219	GCA_902702935.1_02220		GCA_902702935.1_00666
126	Q	Corynebacterium pseudopelargi	812CH	Yes	GCA_003814005.1		Northern Bald Ibis		Yes	GCA_003814005.1_00488	GCA_003814005.1_00487		GCA_003814005.1_00509	GCA_003814005.1_00943		GCA_003814005.1_01747	GCA_003814005.1_01744	GCA_003814005.1_01676		GCA_003814005.1_01758			GCA_003814005.1_00184		GCA_003814005.1_00183	GCA_003814005.1_00176		GCA_003814005.1_01748
127	Q	Corynebacterium pelargi	136/3	Yes	GCA_004114895.1		white stork		Yes	GCA_004114895.1_00511	GCA_004114895.1_00510		GCA_004114895.1_00520	GCA_004114895.1_00902		GCA_004114895.1_01699	GCA_004114895.1_01696	GCA_004114895.1_01629		GCA_004114895.1_01709			GCA_004114895.1_00197		GCA_004114895.1_00196	GCA_004114895.1_00189		GCA_004114895.1_01700
128	Q	Corynebacterium gerontici	W8	Yes	GCA_003813985.1		Northern Bald Ibis		Yes	GCA_003813985.1_01694	GCA_003813985.1_01695		GCA_003813985.1_01683	GCA_003813985.1_01332		GCA_003813985.1_00518	GCA_003813985.1_00522	GCA_003813985.1_00590		GCA_003813985.1_00508			GCA_003813985.1_00197		GCA_003813985.1_00196	GCA_003813985.1_00189		GCA_003813985.1_00517
129	R	Corynebacterium mustelae	DSM 45274	Yes	GCA_001020985.1	Veterinary	Ferret	No	Yes	GCA_001020985.1_02473	GCA_001020985.1_02477		GCA_001020985.1_02461	GCA_001020985.1_01856		GCA_001020985.1_00729	GCA_001020985.1_00730	GCA_001020985.1_00846		GCA_001020985.1_00710			GCA_001020985.1_02830		GCA_001020985.1_02831	GCA_001020985.1_02838		GCA_001020985.1_00728
130	R	Corynebacterium matruchotii	ATCC 14266	Yes	GCA_011612265.2	Opportunistic pathogen	Human		Yes	GCA_011612265.2_00517	GCA_011612265.2_00516	GCA_011612265.2_01825	GCA_011612265.2_00535	GCA_011612265.2_00959		GCA_011612265.2_01880	GCA_011612265.2_01878	GCA_011612265.2_01790		GCA_011612265.2_01895			GCA_011612265.2_00067		GCA_011612265.2_00066	GCA_011612265.2_00064		GCA_011612265.2_01881
131	R	Corynebacterium vitaeruminis	DSM 20294	Yes	GCA_000550805.1		Cow		Yes	GCA_000550805.1_02136	GCA_000550805.1_02151	GCA_000550805.1_00646	GCA_000550805.1_02096	GCA_000550805.1_01689		GCA_000550805.1_00600	GCA_000550805.1_00601	GCA_000550805.1_00783	GCA_000550805.1_00914	GCA_000550805.1_00591			GCA_000550805.1_02469		GCA_000550805.1_02470	GCA_000550805.1_02475		GCA_000550805.1_00599
132	R	Corynebacterium kutscheri	DSM 20755	Yes	GCA_000980835.1	Clinical	Rodent (Human)			GCA_000980835.1_01558	GCA_000980835.1_00632	GCA_000980835.1_01838	GCA_000980835.1_00652	GCA_000980835.1_01274		GCA_000980835.1_00458	GCA_000980835.1_00459	GCA_000980835.1_01782		GCA_000980835.1_00452			GCA_000980835.1_01988		GCA_000980835.1_01989	GCA_000980835.1_01990		GCA_000980835.1_00457
133	Singleton	"Corynebacterium pacaense"	Marseille-P2417	Yes	GCA_900169525.1		Human			GCA_900169525.1_02463	GCA_900169525.1_02188		GCA_900169525.1_00978	GCA_900169525.1_01427		GCA_900169525.1_02343	GCA_900169525.1_02342	GCA_900169525.1_02236		GCA_900169525.1_02367			GCA_900169525.1_00123		GCA_900169525.1_00124	GCA_900169525.1_00125		GCA_900169525.1_02344
134	S	Corynebacterium crenatum	MT	No	GCA_000380545.1		Soil			GCA_000380545.1_00856	GCA_000380545.1_00858	GCA_000380545.1_02817	GCA_000380545.1_03129	GCA_000380545.1_00530		GCA_000380545.1_00019	GCA_000380545.1_00020			GCA_000380545.1_00012			GCA_000380545.1_00783		GCA_000380545.1_00784	GCA_000380545.1_00785		GCA_000380545.1_00018
135	S	Corynebacterium glutamicum	ATCC 13032	Yes	GCA_002847405.1	Industrial	Sewage		Yes	GCA_002847405.1_02545	GCA_002847405.1_02549	GCA_002847405.1_00856	GCA_002847405.1_02524	GCA_002847405.1_02026		GCA_002847405.1_00721	GCA_002847405.1_00722			GCA_002847405.1_00714			GCA_002847405.1_02929		GCA_002847405.1_02930	GCA_002847405.1_02931		GCA_002847405.1_00720
136	S	Corynebacterium crudilactis	JZ16	Yes	GCA_001643015.1		Cow (milk)		Yes	GCA_001643015.1_02266	GCA_001643015.1_02270	GCA_001643015.1_00839	GCA_001643015.1_02246	GCA_001643015.1_01742		GCA_001643015.1_00710	GCA_001643015.1_00711			GCA_001643015.1_00703			GCA_001643015.1_02639		GCA_001643015.1_02640	GCA_001643015.1_02641		GCA_001643015.1_00709
137	S	Corynebacterium suranareeae	N24	Yes	GCA_002355155.1		Soil		Yes	GCA_002355155.1_02620	GCA_002355155.1_02624	GCA_002355155.1_00982	GCA_002355155.1_02600	GCA_002355155.1_02097		GCA_002355155.1_00859	GCA_002355155.1_00860			GCA_002355155.1_00852			GCA_002355155.1_03037		GCA_002355155.1_03038	GCA_002355155.1_03040		GCA_002355155.1_00858
138	S	Corynebacterium deserti	GIMN1.010	Yes	GCA_001277995.1		Desert sand		Yes	GCA_001277995.1_02252	GCA_001277995.1_02257	GCA_001277995.1_00840	GCA_001277995.1_02237	GCA_001277995.1_01771		GCA_001277995.1_00714	GCA_001277995.1_00713			GCA_001277995.1_00705			GCA_001277995.1_02579		GCA_001277995.1_02580	GCA_001277995.1_02581		GCA_001277995.1_00712
139	S	Corynebacterium callunae	DSM 20147	Yes	GCA_000344785.1		Heather		Yes	GCA_000344785.1_02164	GCA_000344785.1_02168	GCA_000344785.1_00838	GCA_000344785.1_02146	GCA_000344785.1_01725		GCA_000344785.1_00675	GCA_000344785.1_00674			GCA_000344785.1_00668			GCA_000344785.1_02496		GCA_000344785.1_02497	GCA_000344785.1_02498		GCA_000344785.1_00673
140	Singleton	Corynebacterium efficiens	YS-314	Yes	GCA_000011305.1		Soil and Vegetables		Yes	GCA_000011305.1_02343	GCA_000011305.1_02346	GCA_000011305.1_00892	GCA_000011305.1_02322	GCA_000011305.1_01842		GCA_000011305.1_00716	GCA_000011305.1_00717	GCA_000011305.1_00784		GCA_000011305.1_00698			GCA_000011305.1_02658		GCA_000011305.1_02659	GCA_000011305.1_02660		GCA_000011305.1_00715
Note: 1. PKS gene in C. variabile strain only showed partial similarity to Rv3800 but seize of protein is comparable between the two.
* C. atypicum is reported to produce mycolic acid by Wiertz et al. (2013).
